# Supplementary material for: Na2.9KMo12S14: a novel quaternary reduced molybdenum sulfide containing Mo12 clusters with a channel structure
Source: Acta Crystallogr Sect E Struct Rep Online. 2013 May 25;69(Pt 6):i38. doi: 10.1107/S1600536813013603 (PMC3684867; doi:10.1107/S1600536813013603)
Supplement: Supplementary file 1 [file e-69-00i38-sup1.cif]

##############################################################################
#                                                                            #
# This CIF contains the data in a paper accepted for publication in          #
# Acta Crystallographica Section E. It conforms to the requirements of       #
# Notes for Authors for Acta Crystallographica Section E, and has been       #
# peer reviewed under the auspices of the IUCr Commission on Journals.       #
#                                                                            #
# Full details of the Crystallographic Information File format               #
# are given in the paper "The Crystallographic Information File (CIF):       #
# a New Standard Archive File for Crystallography" by S. R. Hall, F. H.      #
# Allen and I. D. Brown [Acta Cryst. (1991), A47, 655-685].                  #
#                                                                            #
# The current version of the core CIF dictionary is obtainable from          #
# ftp://ftp.iucr.org/pub/cif_core.dic.                                       #
#                                                                            #
# Software is freely available for graphical display of the structure(s)     #
# in this CIF. For information consult the CIF software page                 #
# http://www.iucr.org/resources/cif/software.                                #
#                                                                            #
# This file may be used for bona fide research purposes within the           #
# scientific community so long as proper attribution is given to the journal # 
# article from which it was obtained.                                        #
#                                                                            #
##############################################################################
data_I
_audit_creation_method     SHELXL-97
_chemical_name_systematic
;
Trisodium potassium dodecamolybdenum tetradecasulfide
;
_chemical_name_common     ?
_chemical_formula_moiety     'K Mo12 Na2.90 S14'
_chemical_formula_sum     'K Mo12 Na2.90 S14'
_chemical_formula_iupac     'Na2.90 K Mo12 S14'
_chemical_formula_weight     1705.89
_chemical_melting_point     ?
_symmetry_cell_setting     trigonal
_symmetry_space_group_name_H-M     'P -31c'
loop_
    _symmetry_equiv_pos_as_xyz
    'x, y, z'
    '-y, x-y, z'
    '-x+y, -x, z'
    '-y, -x, -z+1/2'
    'x, x-y, -z+1/2'
    '-x+y, y, -z+1/2'
    '-x, -y, -z'
    'y, -x+y, -z'
    'x-y, x, -z'
    'y, x, z-1/2'
    '-x, -x+y, z-1/2'
    'x-y, -y, z-1/2'
_cell_length_a     9.36640(10)
_cell_length_b     9.36640(10)
_cell_length_c     16.2981(2)
_cell_angle_alpha     90.00
_cell_angle_beta     90.00
_cell_angle_gamma     120.00
_cell_volume     1238.26(2)
_cell_formula_units_Z     2
_cell_measurement_reflns_used     5780
_cell_measurement_theta_min     3.54
_cell_measurement_theta_max     39.76
_cell_measurement_temperature     100(2)
_exptl_crystal_description     'multi-faceted crystal'
_exptl_crystal_colour     black
_exptl_crystal_size_max     0.075
_exptl_crystal_size_mid     0.072
_exptl_crystal_size_min     0.070
_exptl_crystal_density_diffrn     4.575
_exptl_crystal_density_meas     ?
_exptl_crystal_density_method     'not measured'
_exptl_crystal_F_000     1558
_exptl_absorpt_coefficient_mu     7.242
_exptl_absorpt_correction_type     analytical
_exptl_absorpt_process_details
;
(de Meulenaer & Tompa, 1965)
;
_exptl_absorpt_correction_T_min     0.5498
_exptl_absorpt_correction_T_max     0.5719
_exptl_special_details
;
;
_diffrn_ambient_temperature     100(2)
_diffrn_radiation_type     MoK\a
_diffrn_radiation_wavelength     0.71069
_diffrn_radiation_source     'fine-focus sealed tube'
_diffrn_radiation_monochromator     graphite
_diffrn_measurement_device_type     'Nonius KappaCCD'
_diffrn_measurement_method     '\f scans (\k = 0) + additional \w scans'
_diffrn_detector_area_resol_mean     ?
_diffrn_reflns_number     37291
_diffrn_reflns_av_R_equivalents     0.0560
_diffrn_reflns_av_sigmaI/netI     0.0239
_diffrn_reflns_theta_min     3.54
_diffrn_reflns_theta_max     39.76
_diffrn_reflns_theta_full     39.76
_diffrn_measured_fraction_theta_max     0.999
_diffrn_measured_fraction_theta_full     0.999
_diffrn_reflns_limit_h_min     -16
_diffrn_reflns_limit_h_max     16
_diffrn_reflns_limit_k_min     -16
_diffrn_reflns_limit_k_max     16
_diffrn_reflns_limit_l_min     -29
_diffrn_reflns_limit_l_max     27
_refine_special_details
;
Refinement of <i>F</i>^2^ against ALL reflections. The weighted <i>R</i>-factor
<i>wR</i> and goodness of fit <i>S</i> are based on <i>F</i>^2^, conventional
<i>R</i>-factors <i>R</i> are based on <i>F</i>, with <i>F</i> set to zero for
negative <i>F</i>^2^. The threshold expression of <i>F</i>^2^ >
\s(<i>F</i>^2^) is used only for calculating <i>R</i>-factors(gt) <i>etc</i>.
and is not relevant to the choice of reflections for refinement.
<i>R</i>-factors based on <i>F</i>^2^ are statistically about twice as large
as those based on <i>F</i>, and <i>R</i>- factors based on ALL data will be
even larger.
;
_reflns_number_total     2536
_reflns_number_gt     2376
_reflns_threshold_expression     I>2sigma(I)
_refine_ls_structure_factor_coef     Fsqd
_refine_ls_matrix_type     full
_refine_ls_R_factor_all     0.0306
_refine_ls_R_factor_gt     0.0273
_refine_ls_wR_factor_gt     0.0695
_refine_ls_wR_factor_ref     0.0725
_refine_ls_goodness_of_fit_ref     1.132
_refine_ls_restrained_S_all     1.132
_refine_ls_number_reflns     2536
_refine_ls_number_parameters     52
_refine_ls_number_restraints     0
_refine_ls_weighting_scheme     calc
_refine_ls_weighting_details
         'calc w=1/[\s^2^(Fo^2^)+(0.0290P)^2^+4.9317P] where P=(Fo^2^+2Fc^2^)/3'
_atom_sites_solution_primary     direct
_atom_sites_solution_secondary     difmap
_refine_ls_shift/su_max     0.001
_refine_ls_shift/su_mean     0.000
_refine_diff_density_max     2.743
_refine_diff_density_min     -1.840
_refine_ls_extinction_method     'SHELXL97 (Sheldrick, 2008)'
_refine_ls_extinction_coef     0.00032(9)
_refine_ls_extinction_expression
                                  'Fc^*^=kFc[1+0.001xFc^2^\l^3^/sin(2\q)]^-1/4^'
loop_
    _atom_type_symbol
    _atom_type_description
    _atom_type_scat_dispersion_real
    _atom_type_scat_dispersion_imag
    _atom_type_scat_source
    'Na' 'Na' 0.0362 0.0249
                         'International Tables Vol C Tables 4.2.6.8 and 6.1.1.4'
    'S' 'S' 0.1246 0.1234
                         'International Tables Vol C Tables 4.2.6.8 and 6.1.1.4'
    'K' 'K' 0.2009 0.2494
                         'International Tables Vol C Tables 4.2.6.8 and 6.1.1.4'
    'Mo' 'Mo' -1.6832 0.6857
                         'International Tables Vol C Tables 4.2.6.8 and 6.1.1.4'
_computing_data_collection     'COLLECT (Nonius, 1998)'
_computing_cell_refinement     'COLLECT (Nonius, 1998)'
_computing_data_reduction     'EvalCCD (Duisenberg, 1998)'
_computing_structure_solution     'SHELXS97 (Sheldrick, 2008)'
_computing_structure_refinement     'SHELXL97 (Sheldrick, 2008)'
_computing_molecular_graphics     'DIAMOND (Bergerhoff, 1996)'
_computing_publication_material     'SHELXL97 (Sheldrick, 2008)'
loop_
    _atom_site_type_symbol
    _atom_site_label
    _atom_site_fract_x
    _atom_site_fract_y
    _atom_site_fract_z
    _atom_site_U_iso_or_equiv
    _atom_site_adp_type
    _atom_site_calc_flag
    _atom_site_refinement_flags
    _atom_site_occupancy
    _atom_site_symmetry_multiplicity
    _atom_site_disorder_assembly
    _atom_site_disorder_group
    Mo Mo1 0.50983(3) 0.16646(3) 0.043656(15) 0.00973(6) Uani d . 1 1 . .
    Mo Mo2 0.66853(3) 0.16929(3) 0.183610(15) 0.00826(5) Uani d . 1 1 . .
    S S1 0.68780(10) 0.04088(9) 0.05564(4) 0.01069(11) Uani d . 1 1 . .
    S S2 0.36482(9) 0.02520(9) 0.17966(4) 0.01064(11) Uani d . 1 1 . .
    S S3 0.6667 0.3333 -0.06924(8) 0.0129(2) Uani d S 1 3 . .
    K K1 0.6667 0.3333 -0.2500 0.0195(3) Uani d S 1 6 . .
    Na Na1 0.0000 0.0000 0.1936(13) 0.36(4) Uani d SP 0.71(5) 3 . .
    Na Na2 0.0000 0.0000 0.099(3) 0.40(4) Uani d SP 0.74(4) 3 . .
loop_
    _atom_site_aniso_label
    _atom_site_aniso_U_11
    _atom_site_aniso_U_22
    _atom_site_aniso_U_33
    _atom_site_aniso_U_12
    _atom_site_aniso_U_13
    _atom_site_aniso_U_23
    Mo1 0.01224(10) 0.01354(11) 0.00434(9) 0.00714(8) -0.00045(7) 0.00041(7)
    Mo2 0.01081(9) 0.01033(10) 0.00371(9) 0.00535(8) -0.00034(6) -0.00060(7)
    S1 0.0143(3) 0.0125(3) 0.0063(2) 0.0074(2) -0.0003(2) -0.00134(19)
    S2 0.0121(2) 0.0118(2) 0.0064(2) 0.0047(2) -0.0014(2) -0.0007(2)
    S3 0.0172(3) 0.0172(3) 0.0044(4) 0.00859(16) 0.000 0.000
    K1 0.0264(5) 0.0264(5) 0.0058(6) 0.0132(3) 0.000 0.000
    Na1 0.47(6) 0.47(6) 0.12(2) 0.24(3) 0.000 0.000
    Na2 0.045(4) 0.045(4) 1.12(12) 0.023(2) 0.000 0.000
_geom_special_details
;
All e.s.d.'s (except the e.s.d. in the dihedral angle between two l.s. planes)
are estimated using the full covariance matrix. The cell e.s.d.'s are taken
into account individually in the estimation of e.s.d.'s in distances, angles
and torsion angles; correlations between e.s.d.'s in cell parameters are only
used when they are defined by crystal symmetry. An approximate (isotropic)
treatment of cell e.s.d.'s is used for estimating e.s.d.'s involving l.s.
planes.
;
loop_
    _geom_bond_atom_site_label_1
    _geom_bond_atom_site_label_2
    _geom_bond_site_symmetry_2
    _geom_bond_distance
    _geom_bond_publ_flag
    Mo1 S3 . 2.3855(10) y
    Mo1 S1 3_665 2.4620(8) y
    Mo1 S1 . 2.4822(8) y
    Mo1 S1 7_655 2.4944(8) y
    Mo1 S2 . 2.5907(7) y
    Mo1 Mo1 2_655 2.6296(5) y
    Mo1 Mo1 3_665 2.6296(5) ?
    Mo1 Mo2 . 2.7155(4) y
    Mo1 Mo2 3_665 2.7803(4) y
    Mo2 S1 . 2.4589(7) y
    Mo2 S2 . 2.4655(7) y
    Mo2 S2 2_655 2.4904(8) y
    Mo2 S2 6_655 2.5866(7) y
    Mo2 Mo2 4_665 2.6440(5) y
    Mo2 Mo2 6_655 2.6745(5) y
    Mo2 Mo2 2_655 2.6765(4) ?
    Mo2 Mo2 3_665 2.6765(4) y
    Mo2 Mo1 2_655 2.7803(4) ?
    S1 Mo1 2_655 2.4620(8) ?
    S1 Mo1 7_655 2.4944(8) ?
    S1 Na2 1_655 3.210(12) ?
    S2 Mo2 3_665 2.4904(8) ?
    S2 Mo2 6_655 2.5866(7) ?
    S2 Na1 . 3.3131(17) ?
    S2 K1 7_655 3.4188(7) ?
    S3 Mo1 2_655 2.3855(10) ?
    S3 Mo1 3_665 2.3855(10) ?
    K1 S3 . 2.9460(13) y
    K1 S3 4_664 2.9460(13) ?
    K1 S2 8_665 3.4188(7) y
    K1 S2 12 3.4188(7) ?
    K1 S2 10_655 3.4188(7) ?
    K1 S2 7_655 3.4188(7) ?
    K1 S2 11_665 3.4188(7) y
    K1 S2 9 3.4188(7) y
    Na1 Na2 . 1.55(5) ?
    Na1 Na1 4 1.84(4) ?
    Na1 S2 3 3.3131(17) y
    Na1 S2 2 3.3131(17) ?
    Na1 S1 2_545 3.856(12) y
    Na1 S1 1_455 3.856(12) ?
    Na1 S1 3_665 3.856(12) ?
    Na1 S2 5 3.898(11) y
    Na1 S2 4 3.898(11) ?
    Na1 S2 6 3.898(11) ?
    Na2 S1 3_665 3.210(12) ?
    Na2 S1 2_545 3.210(12) ?
    Na2 S1 1_455 3.210(12) y
    Na2 S2 3 3.56(2) ?
    Na2 S2 2 3.56(2) y
loop_
    _geom_angle_atom_site_label_1
    _geom_angle_atom_site_label_2
    _geom_angle_atom_site_label_3
    _geom_angle_site_symmetry_1
    _geom_angle_site_symmetry_3
    _geom_angle
    _geom_angle_publ_flag
    S3 Mo1 S1 . 3_665 92.320(19) ?
    S3 Mo1 S1 . . 91.819(19) ?
    S1 Mo1 S1 3_665 . 169.89(3) ?
    S3 Mo1 S1 . 7_655 89.07(3) ?
    S1 Mo1 S1 3_665 7_655 93.84(4) ?
    S1 Mo1 S1 . 7_655 95.45(3) ?
    S3 Mo1 S2 . . 171.28(3) ?
    S1 Mo1 S2 3_665 . 84.81(3) ?
    S1 Mo1 S2 . . 89.74(2) ?
    S1 Mo1 S2 7_655 . 99.32(2) ?
    S3 Mo1 Mo1 . 2_655 56.554(16) ?
    S1 Mo1 Mo1 3_665 2_655 118.03(2) ?
    S1 Mo1 Mo1 . 2_655 57.50(2) ?
    S1 Mo1 Mo1 7_655 2_655 131.58(2) ?
    S2 Mo1 Mo1 . 2_655 117.822(17) ?
    S3 Mo1 Mo1 . 3_665 56.554(16) ?
    S1 Mo1 Mo1 3_665 3_665 58.24(2) ?
    S1 Mo1 Mo1 . 3_665 117.29(2) ?
    S1 Mo1 Mo1 7_655 3_665 130.870(19) ?
    S2 Mo1 Mo1 . 3_665 115.293(18) ?
    Mo1 Mo1 Mo1 2_655 3_665 60.0 ?
    S3 Mo1 Mo2 . . 119.13(2) ?
    S1 Mo1 Mo2 3_665 . 113.78(2) ?
    S1 Mo1 Mo2 . . 56.254(17) ?
    S1 Mo1 Mo2 7_655 . 137.91(2) ?
    S2 Mo1 Mo2 . . 55.315(17) ?
    Mo1 Mo1 Mo2 2_655 . 62.662(9) ?
    Mo1 Mo1 Mo2 3_665 . 91.183(8) ?
    S3 Mo1 Mo2 . 3_665 116.65(2) ?
    S1 Mo1 Mo2 3_665 3_665 55.546(18) ?
    S1 Mo1 Mo2 . 3_665 114.41(2) ?
    S1 Mo1 Mo2 7_655 3_665 138.42(2) ?
    S2 Mo1 Mo2 . 3_665 55.112(17) ?
    Mo1 Mo1 Mo2 2_655 3_665 89.759(7) ?
    Mo1 Mo1 Mo2 3_665 3_665 60.181(8) ?
    Mo2 Mo1 Mo2 . 3_665 58.275(11) ?
    S1 Mo2 S2 . . 93.26(3) ?
    S1 Mo2 S2 . 2_655 87.06(3) ?
    S2 Mo2 S2 . 2_655 173.83(2) ?
    S1 Mo2 S2 . 6_655 117.76(2) ?
    S2 Mo2 S2 . 6_655 90.68(3) ?
    S2 Mo2 S2 2_655 6_655 94.62(3) ?
    S1 Mo2 Mo2 . 4_665 144.46(2) ?
    S2 Mo2 Mo2 . 4_665 120.668(19) ?
    S2 Mo2 Mo2 2_655 4_665 60.414(17) ?
    S2 Mo2 Mo2 6_655 4_665 56.852(18) ?
    S1 Mo2 Mo2 . 6_655 150.83(2) ?
    S2 Mo2 Mo2 . 6_655 60.265(17) ?
    S2 Mo2 Mo2 2_655 6_655 120.634(19) ?
    S2 Mo2 Mo2 6_655 6_655 55.862(18) ?
    Mo2 Mo2 Mo2 4_665 6_655 60.428(12) ?
    S1 Mo2 Mo2 . 2_655 115.260(19) ?
    S2 Mo2 Mo2 . 2_655 117.738(19) ?
    S2 Mo2 Mo2 2_655 2_655 56.865(19) ?
    S2 Mo2 Mo2 6_655 2_655 117.009(17) ?
    Mo2 Mo2 Mo2 4_665 2_655 60.350(10) ?
    Mo2 Mo2 Mo2 6_655 2_655 89.670(5) ?
    S1 Mo2 Mo2 . 3_665 119.02(2) ?
    S2 Mo2 Mo2 . 3_665 57.760(19) ?
    S2 Mo2 Mo2 2_655 3_665 116.843(19) ?
    S2 Mo2 Mo2 6_655 3_665 115.061(17) ?
    Mo2 Mo2 Mo2 4_665 3_665 90.323(5) ?
    Mo2 Mo2 Mo2 6_655 3_665 59.222(10) ?
    Mo2 Mo2 Mo2 2_655 3_665 60.0 ?
    S1 Mo2 Mo1 . . 57.07(2) ?
    S2 Mo2 Mo1 . . 59.773(17) ?
    S2 Mo2 Mo1 2_655 . 115.73(2) ?
    S2 Mo2 Mo1 6_655 . 147.71(2) ?
    Mo2 Mo2 Mo1 4_665 . 147.951(10) ?
    Mo2 Mo2 Mo1 6_655 . 111.157(13) ?
    Mo2 Mo2 Mo1 2_655 . 90.180(8) ?
    Mo2 Mo2 Mo1 3_665 . 62.075(8) ?
    S1 Mo2 Mo1 . 2_655 55.650(19) ?
    S2 Mo2 Mo1 . 2_655 116.776(19) ?
    S2 Mo2 Mo1 2_655 2_655 58.573(17) ?
    S2 Mo2 Mo1 6_655 2_655 151.11(2) ?
    Mo2 Mo2 Mo1 4_665 2_655 110.082(13) ?
    Mo2 Mo2 Mo1 6_655 2_655 144.903(10) ?
    Mo2 Mo2 Mo1 2_655 2_655 59.650(8) ?
    Mo2 Mo2 Mo1 3_665 2_655 88.804(7) ?
    Mo1 Mo2 Mo1 . 2_655 57.157(12) ?
    Mo2 S1 Mo1 . 2_655 68.80(2) ?
    Mo2 S1 Mo1 . . 66.67(2) ?
    Mo1 S1 Mo1 2_655 . 64.26(2) ?
    Mo2 S1 Mo1 . 7_655 136.36(4) ?
    Mo1 S1 Mo1 2_655 7_655 127.81(3) ?
    Mo1 S1 Mo1 . 7_655 84.55(3) ?
    Mo2 S1 Na2 . 1_655 99.6(9) ?
    Mo1 S1 Na2 2_655 1_655 98.08(6) ?
    Mo1 S1 Na2 . 1_655 160.3(4) ?
    Mo1 S1 Na2 7_655 1_655 114.5(6) ?
    Mo2 S2 Mo2 . 3_665 65.37(2) ?
    Mo2 S2 Mo2 . 6_655 63.873(19) ?
    Mo2 S2 Mo2 3_665 6_655 62.735(18) ?
    Mo2 S2 Mo1 . . 64.912(19) ?
    Mo2 S2 Mo1 3_665 . 66.315(19) ?
    Mo2 S2 Mo1 6_655 . 118.36(3) ?
    Mo2 S2 Na1 . . 154.66(8) ?
    Mo2 S2 Na1 3_665 . 89.74(2) ?
    Mo2 S2 Na1 6_655 . 101.5(3) ?
    Mo1 S2 Na1 . . 110.7(3) ?
    Mo2 S2 K1 . 7_655 92.19(2) ?
    Mo2 S2 K1 3_665 7_655 150.01(3) ?
    Mo2 S2 K1 6_655 7_655 90.10(2) ?
    Mo1 S2 K1 . 7_655 123.66(3) ?
    Na1 S2 K1 . 7_655 109.13(14) ?
    Mo1 S3 Mo1 2_655 . 66.89(3) ?
    Mo1 S3 Mo1 2_655 3_665 66.89(3) ?
    Mo1 S3 Mo1 . 3_665 66.89(3) ?
    Mo1 S3 K1 2_655 . 140.47(2) ?
    Mo1 S3 K1 . . 140.47(2) ?
    Mo1 S3 K1 3_665 . 140.47(2) ?
    S3 K1 S3 . 4_664 180.0 ?
    S3 K1 S2 . 8_665 70.407(11) ?
    S3 K1 S2 4_664 8_665 109.593(11) ?
    S3 K1 S2 . 12 109.593(11) ?
    S3 K1 S2 4_664 12 70.407(11) ?
    S2 K1 S2 8_665 12 171.43(2) ?
    S3 K1 S2 . 10_655 109.593(11) ?
    S3 K1 S2 4_664 10_655 70.407(11) ?
    S2 K1 S2 8_665 10_655 63.43(2) ?
    S2 K1 S2 12 10_655 109.349(11) ?
    S3 K1 S2 . 7_655 70.407(11) ?
    S3 K1 S2 4_664 7_655 109.593(11) ?
    S2 K1 S2 8_665 7_655 109.349(11) ?
    S2 K1 S2 12 7_655 63.43(2) ?
    S2 K1 S2 10_655 7_655 78.22(2) ?
    S3 K1 S2 . 11_665 109.593(11) ?
    S3 K1 S2 4_664 11_665 70.407(11) ?
    S2 K1 S2 8_665 11_665 78.22(2) ?
    S2 K1 S2 12 11_665 109.349(11) ?
    S2 K1 S2 10_655 11_665 109.349(12) ?
    S2 K1 S2 7_655 11_665 171.43(2) ?
    S3 K1 S2 . 9 70.407(11) ?
    S3 K1 S2 4_664 9 109.593(11) ?
    S2 K1 S2 8_665 9 109.349(11) ?
    S2 K1 S2 12 9 78.22(2) ?
    S2 K1 S2 10_655 9 171.43(2) ?
    S2 K1 S2 7_655 9 109.349(11) ?
    S2 K1 S2 11_665 9 63.43(2) ?
    Na2 Na1 Na1 . 4 180.000(2) ?
    Na2 Na1 S2 . 3 86.1(4) ?
    Na1 Na1 S2 4 3 93.9(4) ?
    Na2 Na1 S2 . . 86.1(4) ?
    Na1 Na1 S2 4 . 93.9(4) ?
    S2 Na1 S2 3 . 119.54(9) ?
    Na2 Na1 S2 . 2 86.1(4) ?
    Na1 Na1 S2 4 2 93.9(4) ?
    S2 Na1 S2 3 2 119.54(9) ?
    S2 Na1 S2 . 2 119.54(9) ?
    Na2 Na1 Na2 . 4 180.000(2) ?
    Na1 Na1 Na2 4 4 0.000(2) ?
    S2 Na1 Na2 3 4 93.9(4) ?
    S2 Na1 Na2 . 4 93.9(4) ?
    S2 Na1 Na2 2 4 93.9(4) ?
    Na1 Na2 S1 . 3_665 102.6(9) ?
    Na1 Na2 S1 . 1_455 102.6(9) ?
    S1 Na2 S1 3_665 1_455 115.4(7) ?
    Na1 Na2 S1 . 2_545 102.6(9) ?
    S1 Na2 S1 3_665 2_545 115.4(7) ?
    S1 Na2 S1 1_455 2_545 115.4(7) ?
    Na1 Na2 Na2 . 7 180.000(2) ?
    S1 Na2 Na2 3_665 7 77.4(9) ?
    S1 Na2 Na2 1_455 7 77.4(9) ?
    S1 Na2 Na2 2_545 7 77.4(9) ?
    Na1 Na2 Na1 . 4 0.0000(10)
                             ?
    S1 Na2 Na1 3_665 4 102.6(9) ?
    S1 Na2 Na1 1_455 4 102.6(9) ?
    S1 Na2 Na1 2_545 4 102.6(9) ?
    Na2 Na2 Na1 7 4 180.0000(10)
                               ?
data_global
_journal_date_recd_electronic     2013-04-15
_journal_date_accepted     2013-05-17
_journal_name_full     'Acta Crystallographica, Section E'
_journal_year     2013
_journal_volume     69
_journal_issue      6
_journal_page_first     i38
_journal_page_last     i38
_journal_paper_category     QI
_journal_paper_doi     10.1107/S1600536813013603
_journal_coeditor_code     RU2051
_publ_contact_author_name     ' Gougeon, P.'
_publ_contact_author_address
;
Gougeon, P.
Laboratoire de Chimie du Solide et Inorganique Mol\'eculaire
UMR CNRS No. 6511
Universit\'e de Rennes I
Avenue du G\'en\'eral Leclerc
35042 Rennes CEDEX
France
;
_publ_contact_author_email     Patrick.Gougeon@univ-rennes1.fr
_publ_contact_author_fax     '(33) 99 63 57 04'
_publ_contact_author_phone     '(33) 99 28 62 54'
_publ_section_title
;
Na~2.9~KMo~12~S~14~: a novel quaternary reduced molybdenum sulfide containing
Mo~12~ clusters with a channel structure
;
loop_
    _publ_author_name
    _publ_author_address
    'Gougeon, Patrick'
;
Unit\'e Sciences Chimiques de Rennes
UMR CNRS No. 6226
Universit\'e de Rennes I--INSA Rennes,
Campus de Beaulieu
35042 Rennes CEDEX
France
;
    'Gall, Philippe'
;
Unit\'e Sciences Chimiques de Rennes
UMR CNRS No. 6226
Universit\'e de Rennes I--INSA Rennes,
Campus de Beaulieu
35042 Rennes CEDEX
France
;
    'Salloum, Diala'
;
Faculty of Science III, Lebanese University
PO Box 826, Kobbeh--Tripoli, Lebanon
;
