# Supplementary material for: Na2.9KMo12S14: a novel quaternary reduced molybdenum sulfide containing Mo12 clusters with a channel structure
Source: Acta Crystallogr Sect E Struct Rep Online. 2013 May 25;69(Pt 6):i38. doi: 10.1107/S1600536813013603 (PMC3684867; doi:10.1107/S1600536813013603)
Supplement: Supplementary file 2 [file e-69-00i38-Isup2.hkl]

#
# h,k,l, Fc-squared, Fo-squared, sigma(Fo-squared) and status flag
#
data_I
_shelx_title '                                  kmos8 in P -3 1 c'
_shelx_refln_list_code          4
_shelx_F_calc_maximum      783.60
_exptl_crystal_F_000      1558.24
_reflns_d_resolution_high  0.5556
 
loop_
 _symmetry_equiv_pos_as_xyz
 'x, y, z'
 '-y, x-y, z'
 '-x+y, -x, z'
 '-y, -x, -z+1/2'
 'x, x-y, -z+1/2'
 '-x+y, y, -z+1/2'
 '-x, -y, -z'
 'y, -x+y, -z'
 'x-y, x, -z'
 'y, x, z-1/2'
 '-x, -x+y, z-1/2'
 'x-y, -y, z-1/2'
 
_cell_length_a     9.3664
_cell_length_b     9.3664
_cell_length_c    16.2981
_cell_angle_alpha  90.000
_cell_angle_beta   90.000
_cell_angle_gamma 120.000
 
_shelx_F_squared_multiplier     1.000
 
loop_
 _refln_index_h
 _refln_index_k
 _refln_index_l
 _refln_F_squared_calc
 _refln_F_squared_meas
 _refln_F_squared_sigma
 _refln_observed_status
  -1   2   0    19274.10    20893.89    311.03 o
   0   2   0      538.01      920.01     19.33 o
  -1   3   0    13412.83    13216.26    139.77 o
   0   3   0     7853.68     7673.75    125.77 o
  -2   4   0   134682.34   132787.20   1946.19 o
  -1   4   0    14405.56    12851.05    134.46 o
   0   4   0     4384.14     4595.84     69.49 o
  -2   5   0    12193.48     9854.36    114.59 o
  -1   5   0     4501.02     3746.50     47.09 o
   0   5   0    25590.49    26516.62    529.82 o
  -3   6   0       49.18        2.50     10.21 o
  -2   6   0        5.80      102.47      6.11 o
  -1   6   0    23165.90    23497.30    320.29 o
   0   6   0   418098.44   425929.00   8674.24 o
  -3   7   0     1290.98     1000.17     17.86 o
  -2   7   0     9251.83     8371.75    112.02 o
  -1   7   0    37243.79    37192.99    532.49 o
   0   7   0    53108.13    50331.28   1033.17 o
  -4   8   0    41249.95    42060.50    865.15 o
  -3   8   0     1487.86     1275.97     24.94 o
  -2   8   0      361.59      401.38     13.21 o
  -1   8   0    13956.69    14298.21    203.75 o
   0   8   0        6.51      120.72     14.32 o
  -4   9   0    12522.25    12106.73    187.83 o
  -3   9   0     2310.22     2270.39     41.09 o
  -2   9   0     1888.03     1992.29     38.18 o
  -1   9   0     1999.38     2367.90     44.52 o
   0   9   0     4109.85     3910.75     92.52 o
  -5  10   0      721.61      849.21     30.66 o
  -4  10   0     2474.24     2417.95     42.19 o
  -3  10   0     1011.30     1085.42     24.60 o
  -2  10   0    20024.96    19369.67    297.57 o
  -1  10   0     5602.61     6260.14    104.80 o
   0  10   0     4660.69     4208.11    101.45 o
  -5  11   0     6173.15     6492.53    105.24 o
  -4  11   0     4174.06     4384.27     71.98 o
  -3  11   0      476.16      476.00     18.65 o
  -2  11   0     3161.27     3467.33     68.40 o
  -1  11   0     1319.51     1627.54     35.12 o
   0  11   0     3605.14     3478.11     84.89 o
  -6  12   0    81305.53    84377.60   1878.49 o
  -5  12   0     6154.28     6284.65    113.02 o
  -4  12   0      692.00      735.77     26.95 o
  -3  12   0     4073.88     3879.50     73.30 o
  -2  12   0        5.17       40.77     19.89 o
  -1  12   0     2926.97     2751.78     54.13 o
   0  12   0    42032.55    45306.23   1031.52 o
  -6  13   0    16577.94    17453.40    302.03 o
  -5  13   0     5663.64     6023.60    114.56 o
  -4  13   0       66.38       91.50     22.64 o
  -3  13   0       59.48       62.67     22.57 o
  -2  13   0     3542.89     3830.76     73.83 o
  -1  13   0     6921.82     6848.13    126.46 o
   0  13   0    10472.39    10534.54    283.14 o
  -7  14   0     8992.63     9659.91    251.87 o
  -6  14   0        1.19       50.55     27.59 o
  -5  14   0       19.35       68.59     27.70 o
  -4  14   0     4240.74     3950.78     75.85 o
  -3  14   0        0.19       -9.34     28.80 o
  -2  14   0       79.33      108.94     33.90 o
  -1  14   0     5249.78     5402.07    112.31 o
   0  14   0        1.94       21.73     67.16 o
  -7  15   0      567.77      588.80     37.17 o
  -6  15   0     4145.99     4340.71     92.83 o
  -5  15   0     3987.66     3919.22     90.86 o
  -4  15   0     2927.09     2886.09     69.66 o
  -3  15   0     3257.57     3158.88     93.64 o
  -2  15   0      121.60       45.91     45.85 o
  -1  15   0       92.85      214.30     56.31 o
  -8  16   0     4324.24     4282.89    135.49 o
  -7  16   0     1208.43     1121.91     51.79 o
  -6  16   0      870.10      811.54     52.57 o
  -5  16   0       19.07      127.32     47.71 o
  -4  16   0      217.37      229.94     56.46 o
   0   2   1     4983.38     4486.50     46.96 o
   1   2   1    37946.66    36422.70    370.26 o
  -1   3   1    38440.60    36359.61    460.51 o
   0   3   1       18.69       16.94      2.19 o
   1   3   1    32143.12    28296.07    297.18 o
   2   3   1    42070.79    40583.85    497.77 o
  -1   4   1    32780.65    29691.62    321.07 o
   0   4   1       67.19       43.65      3.19 o
   1   4   1     1413.36     1385.05     20.16 o
   2   4   1      851.39      683.91     12.66 o
   3   4   1     4645.37     4750.86     71.82 o
  -2   5   1    42793.47    40117.59    482.96 o
  -1   5   1     1409.46     1356.73     19.94 o
   0   5   1    14455.86    14857.48    199.73 o
   1   5   1    18067.99    16303.83    233.26 o
   2   5   1     2341.61     2399.57     38.36 o
   3   5   1    16962.83    16402.04    251.58 o
   4   5   1    18802.36    18467.65    274.33 o
  -2   6   1      856.93      635.93     12.51 o
  -1   6   1    18283.15    16337.37    219.23 o
   0   6   1        0.35       70.20      9.10 o
   1   6   1    31675.41    32292.25    462.62 o
   2   6   1     2037.77     2126.31     35.36 o
   3   6   1       69.03       93.32     12.13 o
   4   6   1       49.72       81.29     12.04 o
   5   6   1     4352.72     4398.07     76.96 o
  -3   7   1     4556.64     4410.69     57.58 o
  -2   7   1     2345.37     2354.34     34.15 o
  -1   7   1    31370.09    32155.51    449.63 o
   0   7   1    41512.58    39401.68    569.00 o
   1   7   1     1582.20     1571.88     28.02 o
   2   7   1     5573.01     5606.47     96.97 o
   3   7   1     3321.55     3276.28     57.41 o
   4   7   1     1457.65     1514.32     30.42 o
   5   7   1     5921.83     5768.90     95.62 o
   6   7   1    13108.71    13445.84    213.45 o
  -3   8   1    16771.62    16632.05    228.25 o
  -2   8   1     2002.26     2144.45     33.08 o
  -1   8   1     1581.13     1555.64     28.82 o
   0   8   1      699.06      759.35     18.87 o
   1   8   1     9641.90    10188.47    163.33 o
   2   8   1      279.09      278.94     19.15 o
   3   8   1     7182.22     7561.16    122.30 o
   4   8   1     1770.91     1703.24     37.40 o
   5   8   1     2679.68     2850.71     58.91 o
   6   8   1      536.61      562.06     32.87 o
   7   8   1     2226.65     2255.56     61.05 o
  -4   9   1    18452.29    18728.92    280.77 o
  -3   9   1       70.29       76.77      9.13 o
  -2   9   1     5593.55     5541.27     80.68 o
  -1   9   1     9698.02    10272.26    165.51 o
   0   9   1       17.41       34.30     12.90 o
   1   9   1     7591.54     8093.98    124.26 o
   2   9   1     8924.54     9150.14    140.83 o
   3   9   1       21.28       29.74     18.28 o
   4   9   1      810.42      831.10     30.09 o
   5   9   1     2485.74     2432.99     61.87 o
   6   9   1       46.01       61.66     32.95 o
   7   9   1      940.07      944.13     52.09 o
  -4  10   1       49.71       50.48     10.26 o
  -3  10   1     3372.45     3291.56     55.49 o
  -2  10   1      279.23      291.48     16.75 o
  -1  10   1     7741.22     7789.56    114.95 o
   0  10   1      317.40      346.67     17.66 o
   1  10   1     2229.31     2273.23     44.19 o
   2  10   1      522.68      553.99     24.87 o
   3  10   1      540.20      578.47     29.52 o
   4  10   1      196.17      127.74     26.18 o
   5  10   1     3311.69     3270.97     84.93 o
   6  10   1       41.10       -8.51     44.26 o
  -5  11   1     4322.48     4408.05     85.50 o
  -4  11   1     1453.19     1522.38     35.44 o
  -3  11   1     7276.15     7428.97    124.57 o
  -2  11   1     9057.00     9076.75    155.08 o
  -1  11   1     2223.52     2324.77     45.63 o
   0  11   1     3545.54     3695.90     64.59 o
   1  11   1     2618.94     2406.19     47.48 o
   2  11   1      689.66      658.34     31.71 o
   3  11   1     1667.24     1588.87     45.70 o
   4  11   1     3215.10     3313.10     81.39 o
   5  11   1      317.00      327.33     47.02 o
  -5  12   1     6002.08     5867.13    117.29 o
  -4  12   1     1804.71     1734.51     39.71 o
  -3  12   1       20.99       32.07     19.77 o
  -2  12   1      533.05      530.85     27.44 o
  -1  12   1     2647.93     2595.02     55.88 o
   0  12   1        0.00      -30.22     31.01 o
   1  12   1     5582.95     5783.80    109.72 o
   2  12   1     1185.93     1208.14     52.23 o
   3  12   1       78.93       43.55     41.22 o
   4  12   1      123.30      196.16     56.20 o
  -6  13   1    13043.27    13470.34    235.67 o
  -5  13   1     2679.76     2875.77     63.48 o
  -4  13   1      802.85      850.36     32.05 o
  -3  13   1      530.88      554.48     30.00 o
  -2  13   1      691.10      662.69     31.25 o
  -1  13   1     5521.79     5793.79    110.03 o
   0  13   1     8785.00     8461.62    162.86 o
   1  13   1     1687.42     1632.05     55.66 o
   2  13   1      972.26      770.94     51.89 o
  -6  14   1      534.94      559.61     32.82 o
  -5  14   1     2465.46     2423.03     56.70 o
  -4  14   1      196.05      176.02     28.83 o
  -3  14   1     1647.97     1583.59     45.29 o
  -2  14   1     1175.37     1210.72     44.56 o
  -1  14   1     1688.18     1623.35     54.44 o
   0  14   1       64.58      116.39     48.13 o
   1  14   1     1180.96     1008.10     60.79 o
  -7  15   1     2239.76     2231.75     64.64 o
  -6  15   1       46.71      -10.49     33.85 o
  -5  15   1     3261.34     3373.94     75.18 o
  -4  15   1     3178.97     3149.42     70.17 o
  -3  15   1       79.49       58.27     38.62 o
  -2  15   1      974.95      950.50     59.43 o
  -1  15   1     1187.07     1108.30     77.65 o
  -7  16   1      958.23     1095.67     53.30 o
  -6  16   1       40.90       31.19     42.43 o
  -5  16   1      317.26      305.12     52.52 o
  -4  16   1      120.91       94.05     55.46 o
   0   1   2     1555.90      834.27      9.45 o
   1   1   2      181.72       -8.41      8.41 o
  -1   2   2      178.28       -7.10      7.10 o
   0   2   2       36.75       12.84      1.52 o
   1   2   2      163.43      102.88      3.93 o
   2   2   2     7998.80     7349.03    118.18 o
  -1   3   2      160.50       86.34      2.25 o
   0   3   2       73.07       48.91      3.85 o
   1   3   2     5901.99     5647.43     67.51 o
   2   3   2      392.21      339.42      8.26 o
   3   3   2       64.49      106.96      8.30 o
  -2   4   2     8093.04     7153.08    108.56 o
  -1   4   2     6019.07     5888.20     64.75 o
   0   4   2      336.94      290.29      5.97 o
   1   4   2       13.63       -4.20      4.20 o
   2   4   2      209.18      153.74      5.98 o
   3   4   2      774.88      751.01     18.13 o
   4   4   2     4480.46     4466.11    102.49 o
  -2   5   2      384.59      303.99      6.30 o
  -1   5   2       13.90       -4.37      4.37 o
   0   5   2      395.83      356.92      8.22 o
   1   5   2     1569.30     1531.84     25.75 o
   2   5   2      497.12      377.41     11.58 o
   3   5   2     3363.50     3632.36     58.06 o
   4   5   2     3350.54     3089.46     55.79 o
   5   5   2       48.62      109.14     17.54 o
  -3   6   2       63.29      113.72      7.32 o
  -2   6   2      206.85      169.85      6.97 o
  -1   6   2     1572.47     1548.96     23.40 o
   0   6   2     1194.41     1053.90     17.92 o
   1   6   2     2817.74     2903.46     47.30 o
   2   6   2      375.44      330.11     11.94 o
   3   6   2      214.72      242.92     11.80 o
   4   6   2      712.01      803.76     21.27 o
   5   6   2       74.40       80.90     14.32 o
   6   6   2      102.68      133.21     23.82 o
  -3   7   2      761.19      628.57     11.73 o
  -2   7   2      503.28      366.81      9.86 o
  -1   7   2     2799.97     2885.02     44.11 o
   0   7   2      508.22      616.29     16.88 o
   1   7   2      740.29      622.07     17.49 o
   2   7   2        6.84       20.80     11.45 o
   3   7   2     3131.18     3086.81     53.76 o
   4   7   2        4.94       48.06     13.39 o
   5   7   2     1721.00     1713.59     37.23 o
   6   7   2     1189.20     1130.72     31.28 o
   7   7   2      126.69      165.41     41.27 o
  -4   8   2     4458.43     4315.07     97.24 o
  -3   8   2     3368.19     3608.49     55.01 o
  -2   8   2      369.33      293.44     10.41 o
  -1   8   2      732.19      616.89     18.27 o
   0   8   2        5.38       55.10     11.11 o
   1   8   2      687.08      774.90     20.65 o
   2   8   2     2524.41     2477.71     45.82 o
   3   8   2     1962.54     1981.96     41.10 o
   4   8   2      682.98      751.50     24.71 o
   5   8   2      724.02      789.36     27.81 o
   6   8   2      399.43      458.57     32.04 o
   7   8   2       88.88       85.43     35.00 o
   8   8   2      760.30      789.14     69.73 o
  -4   9   2     3288.67     3007.72     56.14 o
  -3   9   2      218.85      241.29     11.73 o
  -2   9   2        6.92       27.15     10.49 o
  -1   9   2      686.61      755.97     20.05 o
   0   9   2      122.52      145.97     13.59 o
   1   9   2     4407.38     4587.50     72.79 o
   2   9   2       77.01       75.11     20.46 o
   3   9   2        8.50       34.31     17.12 o
   4   9   2       74.27       53.51     21.14 o
   5   9   2     1695.24     1700.01     46.81 o
   6   9   2      145.93      160.23     38.57 o
   7   9   2     1272.24     1206.63     56.94 o
  -5  10   2       48.18       98.34     19.84 o
  -4  10   2      699.78      797.37     21.50 o
  -3  10   2     3192.33     3256.64     69.95 o
  -2  10   2     2510.44     2354.45     42.67 o
  -1  10   2     4494.18     4553.03     74.62 o
   0  10   2     1250.88     1257.74     28.79 o
   1  10   2       59.66       50.95     17.13 o
   2  10   2       54.22       93.12     19.63 o
   3  10   2      372.63      402.09     26.07 o
   4  10   2     1559.33     1439.11     40.94 o
   5  10   2     1649.79     1743.29     54.52 o
   6  10   2      718.41      693.90     57.07 o
  -5  11   2       73.07       71.50     15.99 o
  -4  11   2        4.89       36.04     13.33 o
  -3  11   2     1977.77     1958.40     44.38 o
  -2  11   2       75.86       92.21     18.96 o
  -1  11   2       60.42       87.51     17.20 o
   0  11   2       16.76       85.61     21.28 o
   1  11   2      712.80      717.37     27.24 o
   2  11   2      226.10      221.87     29.14 o
   3  11   2     1326.79     1292.71     43.40 o
   4  11   2      621.34      577.84     43.26 o
   5  11   2      158.27      147.17     47.46 o
  -6  12   2      103.09      126.77     26.45 o
  -5  12   2     1703.87     1756.21     41.47 o
  -4  12   2      693.70      697.38     30.05 o
  -3  12   2        8.58       15.21     21.67 o
  -2  12   2       55.28       52.04     22.58 o
  -1  12   2      705.69      654.76     30.36 o
   0  12   2       52.24       47.47     25.95 o
   1  12   2      957.99      821.67     38.97 o
   2  12   2      382.25      318.34     38.45 o
   3  12   2       77.73       57.52     43.00 o
   4  12   2      357.80      245.36     60.79 o
  -6  13   2     1170.66     1112.62     33.33 o
  -5  13   2      736.73      843.72     32.76 o
  -4  13   2       75.46       91.21     24.62 o
  -3  13   2      365.47      388.51     29.52 o
  -2  13   2      230.36      231.29     30.22 o
  -1  13   2      949.95      882.63     38.07 o
   0  13   2       71.81       21.86     33.82 o
   1  13   2      222.73      236.45     40.35 o
   2  13   2      306.74      183.18     47.36 o
  -7  14   2      124.31      164.84     45.16 o
  -6  14   2      395.05      374.98     30.79 o
  -5  14   2     1702.27     1625.82     46.97 o
  -4  14   2     1562.30     1452.69     49.25 o
  -3  14   2     1327.98     1257.88     42.12 o
  -2  14   2      375.88      365.50     35.99 o
  -1  14   2      218.45      288.46     39.33 o
   0  14   2      172.43      162.08     48.09 o
   1  14   2      423.53      322.17     54.73 o
  -7  15   2       87.16       78.35     35.72 o
  -6  15   2      146.97      186.90     35.85 o
  -5  15   2     1624.83     1660.52     48.72 o
  -4  15   2      609.79      559.84     37.93 o
  -3  15   2       77.49       49.04     38.13 o
  -2  15   2      301.88      273.46     48.08 o
  -1  15   2      423.40      303.64     55.05 o
  -8  16   2      747.58      810.47     66.61 o
  -7  16   2     1297.05     1228.56     53.21 o
  -6  16   2      711.77      682.90     47.18 o
  -5  16   2      156.39      166.45     49.41 o
  -4  16   2      359.31      356.00     53.34 o
   0   1   3    10866.00    10746.89    120.08 o
   0   2   3      662.12      672.46      8.41 o
   1   2   3    64902.73    61225.01    668.24 o
  -1   3   3    65543.13    61095.20    637.37 o
   0   3   3     1099.81     1118.56     13.52 o
   1   3   3    96269.98    91610.48   1002.51 o
   2   3   3    98685.77    93385.84   1172.27 o
  -1   4   3    96502.27    90673.23    966.49 o
   0   4   3       71.83       88.52      3.76 o
   1   4   3      635.80      617.47     11.69 o
   2   4   3      428.83      455.88     12.23 o
   3   4   3    29570.82    30245.31    453.00 o
  -2   5   3    99677.95    93260.88   1163.40 o
  -1   5   3      623.61      596.13     10.25 o
   0   5   3       55.03       59.85      5.48 o
   1   5   3     5462.39     5452.13     79.10 o
   2   5   3      940.97      853.10     18.05 o
   3   5   3    26445.17    26289.88    395.11 o
   4   5   3    50059.05    50234.52    739.75 o
  -2   6   3      425.27      442.83     11.27 o
  -1   6   3     5551.61     5465.67     71.05 o
   0   6   3       98.86       95.38      6.16 o
   1   6   3     5230.46     5419.64     86.38 o
   2   6   3      663.76      528.57     14.85 o
   3   6   3     2091.78     2281.90     37.68 o
   4   6   3      383.42      359.15     15.55 o
   5   6   3     1613.67     1498.49     30.48 o
  -3   7   3    29574.78    28968.86    428.26 o
  -2   7   3      958.50      865.99     16.64 o
  -1   7   3     5150.03     5177.58     74.15 o
   0   7   3     4974.65     4832.25     75.77 o
   1   7   3      419.35      350.61     13.71 o
   2   7   3     9619.42    10237.93    157.84 o
   3   7   3    17904.53    17828.60    259.43 o
   4   7   3      824.92      902.27     24.03 o
   5   7   3     1325.02     1263.48     31.07 o
   6   7   3      673.57      600.73     26.61 o
  -3   8   3    26021.10    25301.82    399.86 o
  -2   8   3      670.27      518.49     12.58 o
  -1   8   3      411.21      312.15     11.52 o
   0   8   3      145.11      118.08     11.98 o
   1   8   3     7133.96     7222.96    107.62 o
   2   8   3       72.19      106.46     18.15 o
   3   8   3    23730.34    25112.43    386.61 o
   4   8   3       19.00       95.26     17.40 o
   5   8   3      704.03      669.10     26.48 o
   6   8   3       98.75      132.96     27.97 o
   7   8   3     2196.77     2221.50     64.36 o
  -4   9   3    49841.43    50869.83    741.32 o
  -3   9   3     2099.64     2198.27     40.76 o
  -2   9   3     9674.97    10187.48    160.16 o
  -1   9   3     7250.41     7274.98    112.31 o
   0   9   3      769.41      775.92     20.85 o
   1   9   3    20583.57    22261.80    319.58 o
   2   9   3    30106.05    30760.60    453.72 o
   3   9   3      826.02      895.51     26.58 o
   4   9   3     6399.22     6192.06    104.31 o
   5   9   3     2986.59     2923.22     65.43 o
   6   9   3      689.24      743.29     40.89 o
   7   9   3     2998.50     2798.21     80.39 o
  -4  10   3      378.01      385.52     16.88 o
  -3  10   3    17877.92    17392.81    272.28 o
  -2  10   3       73.04      110.61     13.94 o
  -1  10   3    20584.46    21429.12    351.71 o
   0  10   3      886.28      989.28     25.05 o
   1  10   3     1021.82      999.90     27.43 o
   2  10   3      185.66      193.50     20.73 o
   3  10   3     6761.41     7027.54    110.90 o
   4  10   3       54.64       55.20     30.66 o
   5  10   3     7143.00     7371.87    149.28 o
   6  10   3      923.08      849.18     63.93 o
  -5  11   3     1613.91     1559.57     37.44 o
  -4  11   3      808.86      951.72     26.96 o
  -3  11   3    24021.18    24495.70    381.26 o
  -2  11   3    30324.39    29947.44    469.11 o
  -1  11   3     1005.66      984.64     27.51 o
   0  11   3       46.30       80.47     20.54 o
   1  11   3     1415.06     1406.79     37.67 o
   2  11   3      404.85      328.18     27.33 o
   3  11   3     5520.80     5680.80    114.00 o
   4  11   3     9150.97     9333.70    177.18 o
   5  11   3      129.18      164.35     58.90 o
  -5  12   3     1350.27     1317.31     35.27 o
  -4  12   3       19.33       61.97     19.45 o
  -3  12   3      823.15      909.41     30.41 o
  -2  12   3      187.94      233.94     26.48 o
  -1  12   3     1425.74     1527.82     42.22 o
   0  12   3      457.12      515.47     33.34 o
   1  12   3      293.54      251.22     33.17 o
   2  12   3      140.68      174.75     38.10 o
   3  12   3     1504.20     1552.56     60.03 o
   4  12   3      620.20      547.20     67.93 o
  -6  13   3      676.22      699.00     28.80 o
  -5  13   3      717.18      726.69     29.74 o
  -4  13   3     6389.28     6465.41    123.72 o
  -3  13   3     6761.51     7152.67    136.44 o
  -2  13   3      410.75      374.83     34.97 o
  -1  13   3      293.36      256.27     32.39 o
   0  13   3      238.87      242.07     35.51 o
   1  13   3      329.97      332.82     42.77 o
   2  13   3     2412.20     2437.52     90.11 o
  -6  14   3       97.41      103.35     28.41 o
  -5  14   3     2942.54     2976.91     68.35 o
  -4  14   3       54.26       47.86     36.92 o
  -3  14   3     5447.12     5883.19    115.49 o
  -2  14   3      141.19       95.34     32.69 o
  -1  14   3      323.57      256.05     42.42 o
   0  14   3       63.90       65.20     48.03 o
  -7  15   3     2218.24     2247.68     67.40 o
  -6  15   3      693.05      711.49     42.93 o
  -5  15   3     7135.03     7268.88    147.62 o
  -4  15   3     9112.62     9334.70    177.41 o
  -3  15   3     1512.80     1586.55     62.11 o
  -2  15   3     2419.66     2235.70     69.74 o
  -7  16   3     3001.80     2991.64     79.62 o
  -6  16   3      910.59      894.65     52.97 o
  -5  16   3      130.83      160.03     48.08 o
  -4  16   3      608.13      607.05     52.81 o
   0   0   4    28868.33    30044.01    860.62 o
   0   1   4     4180.10     3914.28     43.55 o
   1   1   4     3436.68     3423.52     60.16 o
  -1   2   4     3375.47     3429.92     57.84 o
   0   2   4      114.56      130.35      3.08 o
   1   2   4    28845.16    25840.47    286.32 o
   2   2   4   501796.47   508721.50   8141.58 o
  -1   3   4    28857.96    26395.46    279.17 o
   0   3   4      974.97      687.50     11.95 o
   1   3   4    31996.32    28702.95    336.60 o
   2   3   4    46291.61    39743.84    505.77 o
   3   3   4     2402.83     3005.64     66.14 o
  -2   4   4   500588.41   494989.16   8114.78 o
  -1   4   4    31804.40    27828.36    327.10 o
   0   4   4      414.28      545.29     12.46 o
   1   4   4     2642.94     3013.50     44.20 o
   2   4   4      949.71     1591.85     25.67 o
   3   4   4    11950.12    13793.59    194.46 o
   4   4   4   164670.22   160497.95   3433.13 o
  -2   5   4    46297.26    40334.92    512.91 o
  -1   5   4     2680.42     2993.57     50.67 o
   0   5   4     1319.18     1313.15     19.68 o
   1   5   4     1224.13     1249.86     21.99 o
   2   5   4     3219.29     2782.13     46.49 o
   3   5   4    12368.92    13820.47    200.04 o
   4   5   4    19801.86    20650.29    316.22 o
   5   5   4     8188.21     8014.57    180.21 o
  -3   6   4     2362.25     3077.45     63.86 o
  -2   6   4      942.71     1524.15     25.35 o
  -1   6   4     1211.35     1259.51     20.80 o
   0   6   4     7262.63     7323.92    110.44 o
   1   6   4     2029.35     2202.28     38.47 o
   2   6   4     2908.52     2509.96     43.61 o
   3   6   4      859.97      765.34     18.80 o
   4   6   4      263.63      363.96     14.63 o
   5   6   4      631.38      621.73     21.41 o
   6   6   4     1698.58     1723.88     67.85 o
  -3   7   4    12010.19    13441.26    205.67 o
  -2   7   4     3167.34     2679.57     43.98 o
  -1   7   4     1990.49     2178.51     36.25 o
   0   7   4     1301.94     1267.40     24.49 o
   1   7   4     2419.85     2588.84     43.86 o
   2   7   4     4422.64     4361.72     71.95 o
   3   7   4     4425.98     4398.70     71.69 o
   4   7   4     6207.53     6423.03    107.71 o
   5   7   4      502.79      538.46     22.47 o
   6   7   4     1275.59     1298.19     37.23 o
   7   7   4     1678.35     1665.17     62.54 o
  -4   8   4   165123.75   158672.31   3510.12 o
  -3   8   4    12289.55    13401.78    202.29 o
  -2   8   4     2906.33     2422.94     42.25 o
  -1   8   4     2464.18     2601.66     41.70 o
   0   8   4        0.55       33.40     10.17 o
   1   8   4     3029.66     3060.71     50.97 o
   2   8   4    71219.48    74597.48   1123.98 o
   3   8   4    15172.07    15826.92    246.22 o
   4   8   4     1162.64     1105.83     30.43 o
   5   8   4     4295.21     4310.58     76.61 o
   6   8   4      781.66      790.05     34.59 o
   7   8   4      746.41      729.66     39.78 o
   8   8   4    10232.73    10267.05    328.64 o
  -4   9   4    19930.35    20305.44    292.67 o
  -3   9   4      876.52      716.93     18.63 o
  -2   9   4     4421.92     4367.25     74.60 o
  -1   9   4     3052.20     3006.65     51.20 o
   0   9   4      291.17      287.59     17.04 o
   1   9   4     5768.66     5766.69     89.37 o
   2   9   4    17075.05    17968.30    269.05 o
   3   9   4     1926.68     1869.38     39.52 o
   4   9   4     2215.04     2224.23     46.50 o
   5   9   4     1794.62     1740.63     44.70 o
   6   9   4       69.57       96.91     33.31 o
   7   9   4      786.58      678.33     56.89 o
  -5  10   4     8172.94     7987.45    171.78 o
  -4  10   4      259.07      361.21     14.26 o
  -3  10   4     4368.54     4239.20     71.39 o
  -2  10   4    71031.59    73997.14   1202.76 o
  -1  10   4     5691.74     5764.72    100.85 o
   0  10   4      290.42      358.91     16.99 o
   1  10   4     7395.19     7649.42    122.35 o
   2  10   4       74.98      121.05     20.03 o
   3  10   4     2213.01     2162.71     50.61 o
   4  10   4    20724.18    21545.44    370.13 o
   5  10   4     2864.34     2789.69     77.30 o
   6  10   4      230.43      205.89     53.04 o
  -5  11   4      642.47      652.30     24.58 o
  -4  11   4     6229.62     6338.01    107.19 o
  -3  11   4    15227.03    15765.34    245.02 o
  -2  11   4    17062.79    17494.66    293.33 o
  -1  11   4     7398.10     7663.48    136.65 o
   0  11   4       22.95        8.85     20.96 o
   1  11   4      105.56       71.43     23.34 o
   2  11   4     5000.74     5223.75     92.72 o
   3  11   4     3690.37     3499.85     75.95 o
   4  11   4     4061.18     4067.44    123.75 o
   5  11   4     4364.24     4252.17    123.72 o
  -6  12   4     1713.09     1703.33     60.94 o
  -5  12   4      512.55      528.70     23.73 o
  -4  12   4     1169.99     1174.26     34.47 o
  -3  12   4     1911.47     1951.96     53.82 o
  -2  12   4       74.42       87.38     24.43 o
  -1  12   4      104.03       75.18     24.42 o
   0  12   4      846.60      817.47     37.15 o
   1  12   4     1067.52      975.19     38.96 o
   2  12   4      932.07      931.77     43.84 o
   3  12   4      326.56      358.16     52.25 o
   4  12   4       95.01      202.51     64.96 o
  -6  13   4     1252.65     1319.25     36.78 o
  -5  13   4     4252.79     4396.52     88.77 o
  -4  13   4     2217.93     2181.29     54.98 o
  -3  13   4     2232.33     2254.46     62.76 o
  -2  13   4     4971.56     5282.23    106.19 o
  -1  13   4     1050.67     1033.00     41.80 o
   0  13   4      178.49      165.42     39.02 o
   1  13   4     1759.60     1689.18     58.50 o
   2  13   4      431.24      318.63     59.01 o
  -7  14   4     1698.00     1731.45     84.63 o
  -6  14   4      776.72      779.11     36.30 o
  -5  14   4     1773.14     1771.20     49.81 o
  -4  14   4    20790.58    21590.08    404.10 o
  -3  14   4     3663.36     3624.81     87.53 o
  -2  14   4      926.78      845.84     45.97 o
  -1  14   4     1777.19     1697.29     58.47 o
   0  14   4       42.78      121.10     50.73 o
  -7  15   4      750.62      789.89     45.12 o
  -6  15   4       70.62       74.50     35.73 o
  -5  15   4     2901.50     2942.60     74.41 o
  -4  15   4     4088.77     4109.04    112.87 o
  -3  15   4      329.97      232.46     40.53 o
  -2  15   4      433.55      426.03     46.63 o
  -8  16   4    10208.58    11008.53    313.20 o
  -7  16   4      772.27      546.18     47.90 o
  -6  16   4      226.01      232.78     49.79 o
  -5  16   4     4370.01     4341.54     98.37 o
  -4  16   4       93.34      125.84     56.33 o
   0   1   5     4137.91     4135.76     43.99 o
   0   2   5     3115.09     2959.84     34.55 o
   1   2   5    19667.92    18465.77    213.17 o
  -1   3   5    19288.67    18790.90    212.94 o
   0   3   5     1880.21     1743.85     20.89 o
   1   3   5    18489.53    16867.92    244.27 o
   2   3   5    30132.80    28478.73    371.46 o
  -1   4   5    18216.38    17050.37    206.42 o
   0   4   5     3152.72     3107.92     40.35 o
   1   4   5      768.42      618.89     12.69 o
   2   4   5     1938.93     1822.92     28.75 o
   3   4   5     5705.98     5681.72     84.38 o
  -2   5   5    29554.29    29101.73    362.91 o
  -1   5   5      757.04      633.18     11.71 o
   0   5   5       70.55       61.63      6.40 o
   1   5   5     1473.62     1436.91     23.79 o
   2   5   5      917.20     1043.16     20.67 o
   3   5   5    12798.83    12435.21    179.95 o
   4   5   5    11422.98    11647.55    181.02 o
  -2   6   5     1975.64     1869.81     31.08 o
  -1   6   5     1445.66     1424.02     23.87 o
   0   6   5      151.35      188.76     10.02 o
   1   6   5     2461.95     2567.68     40.96 o
   2   6   5     1817.95     1687.08     31.75 o
   3   6   5     3674.40     3891.06     62.81 o
   4   6   5     2009.70     2019.07     39.85 o
   5   6   5      476.96      455.89     17.61 o
  -3   7   5     5785.94     5654.74     88.94 o
  -2   7   5      934.87     1080.00     21.01 o
  -1   7   5     2476.97     2506.63     40.14 o
   0   7   5     2184.96     2006.21     34.84 o
   1   7   5      423.51      416.03     13.71 o
   2   7   5     2443.65     2553.84     44.16 o
   3   7   5     3244.27     2972.92     51.20 o
   4   7   5     1063.04      961.57     26.65 o
   5   7   5      495.38      420.00     21.02 o
   6   7   5      228.58      207.21     22.61 o
  -3   8   5    13025.94    12765.36    197.18 o
  -2   8   5     1799.67     1618.09     29.99 o
  -1   8   5      416.56      382.29     14.61 o
   0   8   5      323.28      312.22     14.32 o
   1   8   5     3331.06     3375.31     54.49 o
   2   8   5      105.30      107.17     17.72 o
   3   8   5     9747.99    10360.20    153.97 o
   4   8   5      932.15     1031.70     29.72 o
   5   8   5      675.92      680.57     36.42 o
   6   8   5      400.10      393.50     30.89 o
   7   8   5      737.88      645.96     44.61 o
  -4   9   5    11555.29    11484.70    179.87 o
  -3   9   5     3678.69     3791.62     61.64 o
  -2   9   5     2399.89     2554.61     48.71 o
  -1   9   5     3275.99     3250.98     58.78 o
   0   9   5     1566.22     1570.63     31.99 o
   1   9   5     3709.26     3769.77     63.27 o
   2   9   5     9157.84     8975.89    138.13 o
   3   9   5     1386.18     1313.74     32.06 o
   4   9   5     1733.97     1687.07     43.10 o
   5   9   5     1423.35     1333.44     39.50 o
   6   9   5     1306.75     1305.47     53.73 o
   7   9   5      592.89      522.98     56.73 o
  -4  10   5     2000.06     1977.87     35.15 o
  -3  10   5     3213.47     2897.54     54.78 o
  -2  10   5      105.88       84.32     16.15 o
  -1  10   5     3689.83     3730.57     66.40 o
   0  10   5     3695.37     3960.72     66.83 o
   1  10   5     1540.95     1557.99     35.87 o
   2  10   5      218.64      244.17     21.18 o
   3  10   5     1592.10     1582.68     42.56 o
   4  10   5       85.30       31.43     31.45 o
   5  10   5     1592.50     1549.13     58.87 o
   6  10   5     1879.47     1785.51     75.87 o
  -5  11   5      471.92      470.36     17.92 o
  -4  11   5     1044.89      935.08     24.44 o
  -3  11   5     9559.72    10336.23    162.88 o
  -2  11   5     9024.95     9098.48    160.47 o
  -1  11   5     1523.75     1571.29     40.11 o
   0  11   5      229.70      249.98     23.69 o
   1  11   5      309.81      276.96     25.68 o
   2  11   5      363.34      339.14     29.57 o
   3  11   5     2641.03     2519.09     59.90 o
   4  11   5     2498.91     2258.88     76.91 o
   5  11   5      217.08       72.97     59.90 o
  -5  12   5      488.54      436.33     24.30 o
  -4  12   5      926.10     1030.66     31.11 o
  -3  12   5     1384.21     1337.91     36.51 o
  -2  12   5      222.97      228.46     24.20 o
  -1  12   5      305.81      379.16     28.97 o
   0  12   5      727.81      677.15     34.92 o
   1  12   5      228.84      157.12     30.97 o
   2  12   5      722.27      655.76     42.70 o
   3  12   5     2585.55     2532.41     88.64 o
  -6  13   5      224.83      275.69     25.66 o
  -5  13   5      688.95      734.70     31.84 o
  -4  13   5     1752.94     1739.68     48.12 o
  -3  13   5     1609.63     1756.50     51.59 o
  -2  13   5      370.37      347.09     31.52 o
  -1  13   5      224.76      218.07     33.90 o
   0  13   5       17.70       28.76     35.49 o
   1  13   5      398.03      403.95     45.49 o
   2  13   5      784.93      623.05     66.08 o
  -6  14   5      406.61      369.11     30.70 o
  -5  14   5     1450.92     1357.31     45.18 o
  -4  14   5       84.68       88.50     37.87 o
  -3  14   5     2693.42     2776.14     98.18 o
  -2  14   5      735.60      761.01     42.28 o
  -1  14   5      391.28      349.97     43.57 o
   0  14   5       43.98       90.34     53.75 o
  -7  15   5      725.22      760.07     44.57 o
  -6  15   5     1309.44     1451.48     52.17 o
  -5  15   5     1592.90     1429.21     52.28 o
  -4  15   5     2517.07     2531.37     69.29 o
  -3  15   5     2589.58     2734.07    105.17 o
  -2  15   5      779.50      756.52     51.80 o
  -7  16   5      588.39      491.12     51.56 o
  -6  16   5     1885.13     1925.89     73.54 o
  -5  16   5      219.20      143.78     52.28 o
   0   0   6    73991.73    74716.13   1909.23 o
   0   1   6     3513.91     4129.24     50.55 o
   1   1   6     1218.74     1332.52     28.49 o
  -1   2   6     1225.69     1226.25     22.95 o
   0   2   6     2120.85     1838.78     21.69 o
   1   2   6     7731.76     7442.55     84.78 o
   2   2   6    51681.09    47768.33    943.23 o
  -1   3   6     7599.49     7600.45     86.95 o
   0   3   6     8501.56     7910.82     92.20 o
   1   3   6     1911.20     1795.07     26.28 o
   2   3   6     9835.47     9794.08    139.53 o
   3   3   6     6121.34     5603.45    105.82 o
  -2   4   6    50735.05    47941.75    887.43 o
  -1   4   6     1902.67     1816.08     25.01 o
   0   4   6      225.79      245.89      6.35 o
   1   4   6     1303.95      966.48     19.12 o
   2   4   6      231.65      246.26      8.35 o
   3   4   6      799.85      800.96     19.92 o
   4   4   6    16447.83    16378.25    361.50 o
  -2   5   6     9654.23     9703.40    126.12 o
  -1   5   6     1279.95      984.80     19.99 o
   0   5   6      204.47      172.32      7.68 o
   1   5   6     3307.62     3242.38     48.95 o
   2   5   6      545.03      428.89     12.82 o
   3   5   6     7159.98     7399.94    110.48 o
   4   5   6      733.86      790.80     20.39 o
   5   5   6     1194.84     1017.52     34.18 o
  -3   6   6     6055.81     5805.11    114.54 o
  -2   6   6      236.10      270.62     11.26 o
  -1   6   6     3372.99     3287.02     50.74 o
   0   6   6    26559.41    26580.72    385.71 o
   1   6   6     7131.43     7215.77    113.11 o
   2   6   6     1917.29     1790.86     37.72 o
   3   6   6     3696.92     3776.36     63.13 o
   4   6   6      193.22      231.35     14.91 o
   5   6   6      110.08      144.14     16.47 o
   6   6   6     8503.70     8279.82    189.89 o
  -3   7   6      812.14      831.87     17.98 o
  -2   7   6      554.86      488.56     13.29 o
  -1   7   6     6994.49     6936.18    108.76 o
   0   7   6     2796.01     2547.04     49.29 o
   1   7   6       51.53       65.17     10.18 o
   2   7   6      682.54      655.02     18.37 o
   3   7   6      840.24      918.29     26.18 o
   4   7   6      701.69      725.24     22.27 o
   5   7   6     4171.75     4305.99     82.49 o
   6   7   6     2552.63     2454.97     60.57 o
   7   7   6      277.29      313.40     43.01 o
  -4   8   6    16712.93    15589.27    354.94 o
  -3   8   6     7276.19     7671.54    117.11 o
  -2   8   6     1883.01     1859.18     32.91 o
  -1   8   6       50.53       89.08     10.63 o
   0   8   6      989.11     1006.37     23.41 o
   1   8   6     2031.67     2024.92     36.22 o
   2   8   6     9524.48     9668.83    146.65 o
   3   8   6     5596.58     5649.48     87.87 o
   4   8   6      767.51      749.38     25.52 o
   5   8   6       54.13       70.07     24.25 o
   6   8   6      911.50      951.75     38.67 o
   7   8   6      107.15       25.64     38.36 o
   8   8   6     2346.86     2345.22    105.09 o
  -4   9   6      745.05      746.13     20.61 o
  -3   9   6     3744.69     3581.34     60.76 o
  -2   9   6      670.32      634.26     19.36 o
  -1   9   6     2001.65     2014.56     38.71 o
   0   9   6     2726.26     2785.90     53.03 o
   1   9   6      609.99      600.55     20.91 o
   2   9   6     3030.62     2912.52     52.48 o
   3   9   6     2119.74     2060.12     46.62 o
   4   9   6      262.94      267.23     25.32 o
   5   9   6     1485.12     1411.19     43.89 o
   6   9   6     1351.53     1353.72     57.60 o
   7   9   6      554.83      570.89     51.52 o
  -5  10   6     1218.53     1023.32     41.06 o
  -4  10   6      197.05      228.49     12.58 o
  -3  10   6      854.21      969.15     24.94 o
  -2  10   6     9409.35     9776.95    164.66 o
  -1  10   6      620.55      648.60     22.53 o
   0  10   6      118.60       98.69     16.77 o
   1  10   6      690.15      687.52     25.74 o
   2  10   6      177.03      185.74     22.20 o
   3  10   6      141.66      136.00     27.49 o
   4  10   6     1834.41     1774.18     50.65 o
   5  10   6       22.73       20.45     43.80 o
   6  10   6      164.63       29.57     51.35 o
  -5  11   6      107.96      128.26     14.75 o
  -4  11   6      701.64      788.54     24.72 o
  -3  11   6     5487.88     5542.93     96.39 o
  -2  11   6     2971.67     2992.97     61.47 o
  -1  11   6      683.57      702.77     27.38 o
   0  11   6       56.26       62.99     23.28 o
   1  11   6     1421.92     1370.53     39.41 o
   2  11   6      161.55      123.26     27.77 o
   3  11   6     1537.72     1418.27     50.41 o
   4  11   6      120.16       82.26     44.87 o
   5  11   6      167.34      227.08     60.23 o
  -6  12   6     8481.55     8545.71    210.04 o
  -5  12   6     4250.38     4416.46     82.57 o
  -4  12   6      765.18      796.86     29.10 o
  -3  12   6     2090.93     2294.90     51.33 o
  -2  12   6      177.08      170.99     27.44 o
  -1  12   6     1447.93     1389.18     40.00 o
   0  12   6     5288.75     5078.43     97.97 o
   1  12   6     2515.83     2448.40     61.58 o
   2  12   6      891.18      766.34     47.81 o
   3  12   6     1168.73     1178.58     77.63 o
  -6  13   6     2505.93     2473.88     58.09 o
  -5  13   6       55.15       73.27     25.43 o
  -4  13   6      262.37      293.70     29.46 o
  -3  13   6      139.07      130.66     30.82 o
  -2  13   6      162.75      213.39     31.18 o
  -1  13   6     2474.89     2470.84     60.63 o
   0  13   6      671.92      543.22     44.37 o
   1  13   6       82.93       67.03     50.06 o
   2  13   6      278.70      275.35     67.18 o
  -7  14   6      278.24      277.40     43.06 o
  -6  14   6      899.77     1011.45     39.58 o
  -5  14   6     1504.27     1458.17     49.65 o
  -4  14   6     1841.19     1968.86     58.18 o
  -3  14   6     1566.78     1514.75     52.90 o
  -2  14   6      884.83      847.82     43.48 o
  -1  14   6       82.83       65.30     41.54 o
   0  14   6        0.05       48.08     59.29 o
  -7  15   6      107.24      106.99     38.69 o
  -6  15   6     1369.88     1344.22     55.71 o
  -5  15   6       22.31       36.16     37.56 o
  -4  15   6      122.00       36.31     43.18 o
  -3  15   6     1188.03     1172.47     54.55 o
  -2  15   6      284.05      204.65     54.35 o
  -8  16   6     2337.14     2266.46    102.12 o
  -7  16   6      563.42      543.43     53.90 o
  -6  16   6      167.56      237.73     51.70 o
  -5  16   6      170.63      167.98     51.22 o
   0   1   7   193184.08   200158.25   2396.28 o
   0   2   7       12.99       31.77      3.72 o
   1   2   7    29735.14    29265.78    384.83 o
  -1   3   7    29795.39    29532.96    353.12 o
   0   3   7      862.49      583.28     11.75 o
   1   3   7    13927.33    12703.25    191.57 o
   2   3   7    38666.36    36857.76    503.11 o
  -1   4   7    13744.12    12944.19    176.80 o
   0   4   7     1528.91     1370.14     22.11 o
   1   4   7      413.34      348.84      9.32 o
   2   4   7      488.80      476.18     12.99 o
   3   4   7     1542.49     1664.47     27.98 o
  -2   5   7    38394.19    39073.58    534.65 o
  -1   5   7      421.30      369.21      9.98 o
   0   5   7    49661.20    50764.64    748.61 o
   1   5   7    56099.46    55002.47    772.73 o
   2   5   7      456.85      578.19     16.32 o
   3   5   7    22733.53    22716.08    352.50 o
   4   5   7    15890.29    15581.93    251.35 o
  -2   6   7      483.27      491.80     12.11 o
  -1   6   7    55776.10    55640.84    825.64 o
   0   6   7       11.55       55.18      9.50 o
   1   6   7    82234.70    84221.12   1249.59 o
   2   6   7       87.45      151.00      9.98 o
   3   6   7     1332.03     1260.88     25.83 o
   4   6   7      174.21      227.33     14.87 o
   5   6   7    14215.26    14215.09    230.80 o
  -3   7   7     1536.90     1598.13     28.41 o
  -2   7   7      448.49      553.72     14.95 o
  -1   7   7    82580.10    85587.17   1265.23 o
   0   7   7   103227.66   104565.28   1601.73 o
   1   7   7      354.80      376.61     15.12 o
   2   7   7     6523.14     6347.12     95.34 o
   3   7   7      406.64      418.73     17.04 o
   4   7   7      557.48      557.37     21.25 o
   5   7   7    16872.08    16885.35    292.05 o
   6   7   7    30356.81    31026.91    592.16 o
  -3   8   7    22713.35    22895.77    348.93 o
  -2   8   7       87.13      143.44     11.39 o
  -1   8   7      360.13      413.69     14.93 o
   0   8   7      114.33      157.14     14.62 o
   1   8   7    13453.49    13862.72    219.86 o
   2   8   7      124.48      112.27     15.25 o
   3   8   7    10449.46    10479.58    164.72 o
   4   8   7       29.73       53.84     20.20 o
   5   8   7      476.99      587.53     30.08 o
   6   8   7      608.16      545.02     36.31 o
   7   8   7     3077.91     3005.00     84.22 o
  -4   9   7    16075.46    15792.34    269.33 o
  -3   9   7     1329.08     1316.57     26.37 o
  -2   9   7     6587.16     6742.43    111.79 o
  -1   9   7    13533.75    13998.35    218.19 o
   0   9   7     1323.71     1240.29     30.76 o
   1   9   7     3936.59     3873.30     69.42 o
   2   9   7    11200.80    11330.12    177.91 o
   3   9   7      261.87      244.41     22.46 o
   4   9   7      689.89      681.24     33.32 o
   5   9   7     3820.96     3704.33     92.54 o
   6   9   7      754.11      657.03     47.50 o
   7   9   7      537.51      426.09     51.92 o
  -4  10   7      177.50      200.13     12.79 o
  -3  10   7      398.75      391.33     16.05 o
  -2  10   7      123.43      114.37     16.00 o
  -1  10   7     3877.80     3997.79     74.60 o
   0  10   7       99.54       97.88     18.04 o
   1  10   7      908.34      888.04     29.24 o
   2  10   7       75.36       71.03     22.28 o
   3  10   7       34.97       33.56     27.73 o
   4  10   7       86.07       79.73     39.04 o
   5  10   7     3234.59     3186.44     88.81 o
   6  10   7      225.85      257.74     56.16 o
  -5  11   7    14274.18    14820.10    227.83 o
  -4  11   7      565.26      584.34     21.04 o
  -3  11   7    10412.86    10890.85    185.20 o
  -2  11   7    11122.74    11400.03    205.37 o
  -1  11   7      926.33      940.43     31.02 o
   0  11   7    10001.23    10174.61    172.50 o
   1  11   7     8099.45     8073.98    140.25 o
   2  11   7      170.48      176.17     27.90 o
   3  11   7     2713.68     2591.66     76.10 o
   4  11   7     3999.20     3823.89    101.27 o
   5  11   7      133.02      183.16     53.38 o
  -5  12   7    16774.47    17775.31    289.79 o
  -4  12   7       29.59       43.39     21.64 o
  -3  12   7      262.58      249.11     25.63 o
  -2  12   7       75.90       97.82     25.38 o
  -1  12   7     8056.48     8085.73    141.28 o
   0  12   7       32.33       10.03     33.53 o
   1  12   7    13141.66    13764.82    266.42 o
   2  12   7      200.82      201.63     52.19 o
   3  12   7      573.00      598.72     55.21 o
  -6  13   7    30402.04    32267.40    559.91 o
  -5  13   7      469.47      564.73     33.36 o
  -4  13   7      684.21      788.14     34.97 o
  -3  13   7       35.45       64.36     29.97 o
  -2  13   7      169.58      208.52     31.11 o
  -1  13   7    13189.26    13831.89    252.40 o
   0  13   7    19318.20    19631.68    396.04 o
   1  13   7      401.74      456.76     59.96 o
   2  13   7     1188.42      881.85     82.39 o
  -6  14   7      604.57      631.21     37.69 o
  -5  14   7     3808.32     3728.86     85.90 o
  -4  14   7       86.84       11.18     35.51 o
  -3  14   7     2713.20     2581.95     69.25 o
  -2  14   7      197.73      220.19     38.32 o
  -1  14   7      405.34      413.88     50.65 o
   0  14   7      822.92      834.05     66.06 o
  -7  15   7     3086.20     3063.81     81.84 o
  -6  15   7      752.29      691.20     46.27 o
  -5  15   7     3251.74     3277.61     83.03 o
  -4  15   7     4012.98     3896.20     91.77 o
  -3  15   7      570.30      477.51     50.92 o
  -2  15   7     1192.65     1007.61     67.81 o
  -7  16   7      534.78      463.77     57.39 o
  -6  16   7      228.02      196.87     50.49 o
  -5  16   7      130.64      135.25     54.87 o
   0   0   8   614026.38   662909.50  40117.54 o
   0   1   8    34090.33    31691.69    382.62 o
   1   1   8     3639.22     3749.34     70.71 o
  -1   2   8     3602.69     4211.82     68.55 o
   0   2   8      116.26      358.96      8.04 o
   1   2   8     9540.92     9957.29    135.44 o
   2   2   8   104443.71   104687.97   2303.48 o
  -1   3   8     9724.11     9951.42    136.68 o
   0   3   8      623.06      725.70     14.27 o
   1   3   8     5808.88     5825.77     86.69 o
   2   3   8     9750.72     8979.86    127.30 o
   3   3   8      465.60      591.30     17.20 o
  -2   4   8   106104.94   104727.88   1941.80 o
  -1   4   8     5894.63     5830.91     79.62 o
   0   4   8     1571.09     1477.51     31.58 o
   1   4   8     3272.95     3369.65     54.44 o
   2   4   8      130.50      231.99      9.31 o
   3   4   8      923.36      944.84     18.85 o
   4   4   8    37782.92    37452.24    752.90 o
  -2   5   8     9939.42     9305.77    125.84 o
  -1   5   8     3266.99     3382.77     51.82 o
   0   5   8    12405.52    12632.40    184.72 o
   1   5   8    11623.76    11673.32    174.30 o
   2   5   8     2679.23     2464.72     43.81 o
   3   5   8     4352.46     4319.35     69.82 o
   4   5   8     7202.32     6983.81    110.48 o
   5   5   8     1304.23     1272.99     45.56 o
  -3   6   8      473.36      576.05     17.03 o
  -2   6   8      128.20      230.26     10.66 o
  -1   6   8    11478.85    11541.18    190.34 o
   0   6   8   192052.36   197017.52   2935.21 o
   1   6   8    19331.69    19066.03    289.42 o
   2   6   8      538.51      511.24     16.71 o
   3   6   8     2531.59     2315.82     42.01 o
   4   6   8      897.68      845.12     22.92 o
   5   6   8     3792.39     3742.16     67.17 o
   6   6   8    41935.52    42719.16   1254.47 o
  -3   7   8      905.63      971.43     20.16 o
  -2   7   8     2732.13     2545.16     45.21 o
  -1   7   8    19557.69    19741.11    310.30 o
   0   7   8    27169.27    26777.61    427.53 o
   1   7   8     4145.96     4480.90     78.97 o
   2   7   8     2154.99     2231.45     39.81 o
   3   7   8      165.80      210.63     14.23 o
   4   7   8     2444.84     2485.04     48.85 o
   5   7   8     4308.26     4299.96     83.19 o
   6   7   8     9554.91    10004.59    211.18 o
   7   7   8     4121.47     4020.20    134.70 o
  -4   8   8    37175.06    38014.53    822.08 o
  -3   8   8     4271.72     4515.18     79.37 o
  -2   8   8      548.11      540.85     16.27 o
  -1   8   8     4090.91     4344.39     70.53 o
   0   8   8       12.54       38.29     13.63 o
   1   8   8     3320.39     3607.58     64.29 o
   2   8   8    18434.73    17797.57    286.91 o
   3   8   8     2828.53     2759.32     64.89 o
   4   8   8      888.25      939.75     29.52 o
   5   8   8     2236.97     2176.39     57.69 o
   6   8   8      283.80      255.00     36.63 o
   7   8   8      799.37      751.26     51.20 o
   8   8   8     3728.60     3665.40    137.67 o
  -4   9   8     7126.09     7267.44    123.70 o
  -3   9   8     2499.34     2473.10     43.96 o
  -2   9   8     2190.26     2293.19     44.22 o
  -1   9   8     3382.80     3639.00     67.24 o
   0   9   8     3343.01     3104.28     57.89 o
   1   9   8     2295.63     2536.53     49.93 o
   2   9   8     3315.86     3342.30     62.44 o
   3   9   8     3656.29     3637.30     68.09 o
   4   9   8       70.05       58.94     31.29 o
   5   9   8      801.27      722.14     42.67 o
   6   9   8     3166.63     3154.62     84.41 o
   7   9   8      394.78      344.51     56.71 o
  -5  10   8     1314.19     1339.63     45.27 o
  -4  10   8      898.59      851.18     22.69 o
  -3  10   8      165.41      193.20     14.54 o
  -2  10   8    18740.94    18012.49    305.83 o
  -1  10   8     2300.68     2516.07     50.08 o
   0  10   8     1929.24     1731.74     38.59 o
   1  10   8     1283.89     1298.82     36.39 o
   2  10   8      212.51      275.83     24.51 o
   3  10   8        2.55        5.23     33.51 o
   4  10   8     4131.97     3841.65     98.09 o
   5  10   8     2066.74     2064.94     71.33 o
   6  10   8      275.96      256.34     56.90 o
  -5  11   8     3822.18     3939.21     65.73 o
  -4  11   8     2397.65     2571.48     54.73 o
  -3  11   8     2873.32     2740.13     52.85 o
  -2  11   8     3379.09     3367.93     68.20 o
  -1  11   8     1260.02     1305.36     43.34 o
   0  11   8     2507.28     2352.25     52.45 o
   1  11   8     2235.27     2192.28     51.73 o
   2  11   8     1670.87     1725.24     54.46 o
   3  11   8      938.04      897.03     53.91 o
   4  11   8     1854.92     1678.77     68.38 o
  -6  12   8    41969.71    44182.32    979.18 o
  -5  12   8     4227.16     4520.44     85.61 o
  -4  12   8      871.35      875.72     31.59 o
  -3  12   8     3692.16     3755.58     82.58 o
  -2  12   8      208.85      251.24     28.12 o
  -1  12   8     2193.71     2115.38     50.73 o
   0  12   8    22113.36    23233.70    419.11 o
   1  12   8     4381.28     4212.51     96.69 o
   2  12   8      349.55      328.84     49.21 o
   3  12   8     2706.72     2503.11     84.92 o
  -6  13   8     9650.32    10160.73    180.51 o
  -5  13   8     2254.94     2196.08     53.93 o
  -4  13   8       69.35       70.50     29.71 o
  -3  13   8        2.53        4.73     28.93 o
  -2  13   8     1693.75     1773.51     52.93 o
  -1  13   8     4452.54     4187.47    103.13 o
   0  13   8     5872.41     5958.02    149.21 o
   1  13   8     2485.95     2275.34     80.15 o
  -7  14   8     4109.03     4271.76    128.60 o
  -6  14   8      280.62      335.15     34.66 o
  -5  14   8      788.68      709.28     39.88 o
  -4  14   8     4061.43     3973.50     90.92 o
  -3  14   8      928.52      830.60     45.59 o
  -2  14   8      353.07      391.26     44.37 o
  -1  14   8     2481.88     2361.10     75.99 o
   0  14   8       26.02       33.71     66.00 o
  -7  15   8      806.67      863.97     48.88 o
  -6  15   8     3142.67     3379.84     87.46 o
  -5  15   8     2055.03     2038.84     66.67 o
  -4  15   8     1837.75     1663.66     63.97 o
  -3  15   8     2679.62     2759.24     94.73 o
  -8  16   8     3787.93     3747.49    153.78 o
  -7  16   8      391.18      302.73     56.16 o
  -6  16   8      276.83      215.72     54.33 o
   0   1   9     1552.69     1523.87     22.27 o
   0   2   9      521.09      506.93     10.75 o
   1   2   9      507.43      523.11     11.35 o
  -1   3   9      514.61      516.62     10.25 o
   0   3   9      805.63      913.81     17.08 o
   1   3   9     2919.55     2854.42     48.32 o
   2   3   9     1701.46     1652.60     33.50 o
  -1   4   9     2955.88     2877.44     43.35 o
   0   4   9     1434.68     1311.09     21.17 o
   1   4   9      957.42      935.25     19.24 o
   2   4   9       17.49       37.70      6.44 o
   3   4   9       19.22       66.85      8.00 o
  -2   5   9     1735.15     1727.53     28.13 o
  -1   5   9      973.30      957.35     18.90 o
   0   5   9      251.63      325.62     10.92 o
   1   5   9      930.19      894.27     20.54 o
   2   5   9     1464.66     1447.58     25.64 o
   3   5   9      382.36      372.63     15.16 o
   4   5   9     2134.46     2079.07     38.14 o
  -2   6   9       17.68       27.18      7.59 o
  -1   6   9      946.54      923.53     20.86 o
   0   6   9        4.22       -9.05     11.23 o
   1   6   9     2685.98     2869.51     51.29 o
   2   6   9     1713.83     1792.54     32.77 o
   3   6   9     1328.58     1295.55     27.45 o
   4   6   9     1126.54     1104.54     26.96 o
   5   6   9      195.06      206.42     18.62 o
  -3   7   9       18.92       44.95      9.48 o
  -2   7   9     1440.43     1397.32     28.47 o
  -1   7   9     2633.89     2807.72     49.35 o
   0   7   9     2649.55     2561.39     48.32 o
   1   7   9     1211.79     1114.74     26.21 o
   2   7   9      540.66      546.59     17.63 o
   3   7   9      549.14      475.06     18.49 o
   4   7   9     1227.72     1227.62     37.83 o
   5   7   9      640.12      561.86     30.87 o
   6   7   9     1486.02     1383.11     45.44 o
  -3   8   9      376.97      381.13     15.04 o
  -2   8   9     1682.67     1876.67     35.95 o
  -1   8   9     1222.34     1223.83     28.76 o
   0   8   9     1043.95     1079.70     26.76 o
   1   8   9      427.65      432.83     19.22 o
   2   8   9      307.92      298.45     20.27 o
   3   8   9      147.00      130.93     17.55 o
   4   8   9     1316.46     1299.10     44.58 o
   5   8   9     1994.93     2006.31     58.97 o
   6   8   9      878.06      830.81     44.82 o
   7   8   9      196.16      183.70     45.92 o
  -4   9   9     2092.96     2132.59     40.97 o
  -3   9   9     1321.44     1340.01     28.39 o
  -2   9   9      530.19      539.83     18.55 o
  -1   9   9      426.84      461.64     18.36 o
   0   9   9     1613.96     1612.30     38.16 o
   1   9   9     1680.62     1756.48     43.14 o
   2   9   9      546.38      523.21     23.14 o
   3   9   9      244.74      173.29     27.65 o
   4   9   9      185.18      171.98     35.50 o
   5   9   9       78.48       46.16     38.82 o
   6   9   9      931.78      836.46     54.85 o
   7   9   9      235.71      195.69     54.62 o
  -4  10   9     1119.22     1035.33     25.07 o
  -3  10   9      553.66      494.75     19.05 o
  -2  10   9      306.68      281.21     22.05 o
  -1  10   9     1710.60     1720.61     38.99 o
   0  10   9     2271.42     2316.83     47.69 o
   1  10   9     2162.87     2199.97     49.65 o
   2  10   9       82.72       82.12     29.61 o
   3  10   9       21.64       73.30     37.02 o
   4  10   9      225.77      177.52     45.61 o
   5  10   9      633.28      554.96     54.38 o
  -5  11   9      194.22      194.57     18.70 o
  -4  11   9     1251.65     1326.48     39.24 o
  -3  11   9      146.19      152.83     18.06 o
  -2  11   9      547.54      486.93     24.67 o
  -1  11   9     2194.53     2179.18     49.63 o
   0  11   9      340.29      347.56     26.79 o
   1  11   9      144.24      110.38     29.12 o
   2  11   9      458.13      362.04     39.82 o
   3  11   9        9.45      -33.43     46.05 o
   4  11   9      466.82      353.67     52.78 o
  -5  12   9      651.78      531.35     26.97 o
  -4  12   9     1341.60     1300.77     41.94 o
  -3  12   9      246.65      210.10     27.24 o
  -2  12   9       83.20       91.38     27.41 o
  -1  12   9      146.45       86.68     28.04 o
   0  12   9       24.07       -0.75     36.10 o
   1  12   9      900.85      843.00     47.45 o
   2  12   9     1305.64     1357.37     60.57 o
   3  12   9      688.10      480.28     60.28 o
  -6  13   9     1464.78     1466.97     43.64 o
  -5  13   9     1974.41     2103.19     53.47 o
  -4  13   9      188.75      220.60     30.68 o
  -3  13   9       21.31       63.99     31.66 o
  -2  13   9      449.22      376.82     36.89 o
  -1  13   9      883.35      790.97     49.66 o
   0  13   9     1041.01      787.37     57.20 o
   1  13   9     1467.57     1478.07     76.95 o
  -6  14   9      861.07      920.15     42.41 o
  -5  14   9       77.81      117.57     35.43 o
  -4  14   9      226.67      194.17     38.54 o
  -3  14   9        9.53       11.89     39.44 o
  -2  14   9     1282.12     1280.89     56.48 o
  -1  14   9     1476.44     1433.04     63.06 o
  -7  15   9      195.67      240.68     46.71 o
  -6  15   9      926.28      899.05     53.77 o
  -5  15   9      626.87      530.62     47.60 o
  -4  15   9      470.03      445.62     50.82 o
  -3  15   9      681.53      456.60     52.58 o
  -7  16   9      239.89      215.62     58.48 o
   0   0  10    47503.81    52376.71   1628.36 o
   0   1  10     4458.57     4061.90     55.74 o
   1   1  10     3183.58     3477.00    103.84 o
  -1   2  10     3135.31     3389.82     68.11 o
   0   2  10      218.37      147.64      6.81 o
   1   2  10     7127.20     7186.22    115.75 o
   2   2  10   109644.70   113686.23   2514.99 o
  -1   3  10     7088.89     7095.33     98.67 o
   0   3  10     1660.21     1691.07     29.16 o
   1   3  10    12886.25    13282.38    207.18 o
   2   3  10    11712.49    11757.41    193.41 o
   3   3  10     1041.14      871.15     25.40 o
  -2   4  10   110252.91   111813.18   2062.96 o
  -1   4  10    13025.00    13657.28    204.01 o
   0   4  10     1454.63     1359.32     24.24 o
   1   4  10     3322.71     3412.29     60.75 o
   2   4  10      616.49      548.88     17.57 o
   3   4  10     2513.20     2532.12     47.46 o
   4   4  10    52518.98    54292.51   1198.13 o
  -2   5  10    11669.22    11864.52    176.23 o
  -1   5  10     3302.83     3272.10     52.12 o
   0   5  10     1537.95     1458.99     30.31 o
   1   5  10      662.97      622.69     15.40 o
   2   5  10     3195.53     2960.89     62.60 o
   3   5  10     7290.61     7377.76    119.84 o
   4   5  10     9868.13     9701.35    157.06 o
   5   5  10     3262.37     3193.93     92.65 o
  -3   6  10     1020.88      938.88     26.37 o
  -2   6  10      615.95      578.29     15.85 o
  -1   6  10      672.78      653.16     17.47 o
   0   6  10    12673.18    12599.75    206.13 o
   1   6  10     1556.58     1644.22     36.39 o
   2   6  10      180.31      172.51     13.03 o
   3   6  10       68.82      101.35     13.74 o
   4   6  10     1333.53     1336.82     30.84 o
   5   6  10      201.44      173.90     22.19 o
   6   6  10     1244.75     1143.75     53.23 o
  -3   7  10     2501.23     2405.58     44.82 o
  -2   7  10     3253.20     3287.99     57.32 o
  -1   7  10     1537.79     1616.85     34.09 o
   0   7  10     3217.20     3250.96     56.16 o
   1   7  10     2703.24     2668.83     51.40 o
   2   7  10      735.33      658.52     26.38 o
   3   7  10     3838.68     3824.63     73.02 o
   4   7  10     1963.71     1867.79     45.98 o
   5   7  10       12.81       45.08     25.94 o
   6   7  10     1099.67     1025.73     39.49 o
   7   7  10      909.06      787.88     64.34 o
  -4   8  10    52328.12    54214.03   1240.27 o
  -3   8  10     7423.92     7638.65    136.43 o
  -2   8  10      182.50      179.66     13.96 o
  -1   8  10     2651.46     2606.21     47.55 o
   0   8  10       45.72       64.64     14.46 o
   1   8  10     1869.46     1867.94     37.82 o
   2   8  10    26451.48    27441.69    447.01 o
   3   8  10     4741.86     4868.31     99.27 o
   4   8  10      676.68      696.50     37.33 o
   5   8  10     2243.33     2296.46     64.61 o
   6   8  10        9.25       10.75     36.36 o
   7   8  10      280.68      271.21     51.65 o
  -4   9  10     9709.99     9542.35    167.83 o
  -3   9  10       68.76       93.66     13.72 o
  -2   9  10      736.65      705.23     22.20 o
  -1   9  10     1840.79     1793.32     38.61 o
   0   9  10       58.31       86.06     20.17 o
   1   9  10     6248.65     6409.07    117.69 o
   2   9  10     3904.36     3706.20     82.34 o
   3   9  10      769.78      800.97     36.31 o
   4   9  10      257.44      302.52     39.64 o
   5   9  10     2531.46     2582.20     86.82 o
   6   9  10       84.55      116.00     46.12 o
  -5  10  10     3272.07     3244.56     93.73 o
  -4  10  10     1312.11     1303.25     30.48 o
  -3  10  10     3889.17     3790.35     65.46 o
  -2  10  10    26480.63    27184.87    448.39 o
  -1  10  10     6362.49     6491.55    113.15 o
   0  10  10     2018.04     1957.93     43.55 o
   1  10  10     2090.63     1951.09     53.04 o
   2  10  10      121.92      177.15     31.86 o
   3  10  10      500.17      530.41     41.53 o
   4  10  10     9946.67    10111.50    215.67 o
   5  10  10     2609.33     2533.87     90.91 o
  -5  11  10      202.01      203.94     20.81 o
  -4  11  10     1944.91     1925.62     42.04 o
  -3  11  10     4659.44     4612.66     89.42 o
  -2  11  10     3900.89     3626.40     75.01 o
  -1  11  10     2086.47     2025.84     50.10 o
   0  11  10       23.96       26.25     27.24 o
   1  11  10        7.97       48.82     30.10 o
   2  11  10     1788.76     1775.76     58.29 o
   3  11  10     2700.43     2653.21     80.61 o
   4  11  10     2063.81     1953.92     75.97 o
  -6  12  10     1230.32     1312.13     56.23 o
  -5  12  10       12.89       49.83     23.48 o
  -4  12  10      664.60      701.21     31.71 o
  -3  12  10      776.59      795.36     34.98 o
  -2  12  10      120.67      176.45     33.90 o
  -1  12  10        7.95       22.13     31.88 o
   0  12  10      281.37      360.42     39.52 o
   1  12  10      280.44      171.71     45.38 o
   2  12  10       92.14       50.53     48.16 o
  -6  13  10     1092.30     1116.06     41.81 o
  -5  13  10     2287.22     2308.86     58.92 o
  -4  13  10      261.21      211.84     32.38 o
  -3  13  10      495.65      506.06     35.94 o
  -2  13  10     1818.15     1800.87     57.84 o
  -1  13  10      281.29      243.03     45.66 o
   0  13  10      530.19      451.52     54.84 o
   1  13  10      848.26      911.64     69.26 o
  -7  14  10      892.61      969.36     70.21 o
  -6  14  10        9.10       43.98     35.88 o
  -5  14  10     2581.65     2606.16     64.93 o
  -4  14  10     9946.54    10317.16    201.51 o
  -3  14  10     2752.27     2742.85     75.93 o
  -2  14  10       93.74       59.38     48.19 o
  -1  14  10      831.92      812.11     66.26 o
  -7  15  10      278.51      245.86     47.24 o
  -6  15  10       85.68      137.91     46.83 o
  -5  15  10     2558.61     2544.16     79.51 o
  -4  15  10     2028.64     1917.15     67.73 o
   0   1  11     5983.95     6124.77     87.09 o
   0   2  11     3891.58     3970.21     65.45 o
   1   2  11    47089.50    48870.16    789.73 o
  -1   3  11    47311.06    49286.35    716.55 o
   0   3  11       38.23       -8.05      8.05 o
   1   3  11    81043.34    85402.05   1388.16 o
   2   3  11    82695.54    83981.20   1361.92 o
  -1   4  11    81082.97    83413.50   1197.49 o
   0   4  11       14.27       61.86      8.53 o
   1   4  11      419.59      384.59     16.17 o
   2   4  11     1067.35     1108.08     24.49 o
   3   4  11    28985.54    29539.06    442.54 o
  -2   5  11    83151.62    86884.85   1273.37 o
  -1   5  11      420.97      359.54     14.49 o
   0   5  11     8569.41     8780.31    144.73 o
   1   5  11     9862.31    10094.23    184.01 o
   2   5  11     1047.54     1008.24     23.22 o
   3   5  11    23165.26    23162.38    374.86 o
   4   5  11    54421.15    56490.48    924.81 o
  -2   6  11     1048.56     1010.90     22.15 o
  -1   6  11     9670.81    10158.49    173.32 o
   0   6  11       23.38       32.12     10.24 o
   1   6  11     2810.70     2800.05     52.17 o
   2   6  11     2626.48     2601.98     51.53 o
   3   6  11       34.99      131.26     14.75 o
   4   6  11       76.64      136.69     18.57 o
   5   6  11     3977.49     4048.27     85.20 o
  -3   7  11    29055.85    30769.31    482.50 o
  -2   7  11     1040.93     1079.31     25.87 o
  -1   7  11     2866.49     2976.96     53.51 o
   0   7  11      533.06      555.25     18.37 o
   1   7  11      487.51      437.51     17.86 o
   2   7  11     9938.49    10040.70    162.86 o
   3   7  11    20835.64    21320.81    372.14 o
   4   7  11      783.99      772.65     31.77 o
   5   7  11     2128.85     1983.68     51.67 o
   6   7  11      289.87      182.50     34.49 o
  -3   8  11    22955.25    23886.91    387.44 o
  -2   8  11     2661.53     2725.43     50.41 o
  -1   8  11      485.31      483.44     18.54 o
   0   8  11     2530.25     2549.08     53.10 o
   1   8  11     6855.01     6916.38    115.31 o
   2   8  11       50.42       32.81     26.47 o
   3   8  11    23755.11    25233.33    442.62 o
   4   8  11      528.00      627.93     37.59 o
   5   8  11     1012.56      928.44     41.07 o
   6   8  11      348.16      252.95     40.91 o
   7   8  11     2445.10     2354.89     79.31 o
  -4   9  11    54277.73    56163.09    942.18 o
  -3   9  11       34.54      136.20     15.33 o
  -2   9  11     9957.88    10309.86    168.40 o
  -1   9  11     6916.47     6999.75    118.39 o
   0   9  11      321.57      398.11     21.02 o
   1   9  11    24557.09    25554.36    430.94 o
   2   9  11    32117.79    33152.93    600.93 o
   3   9  11       47.80      134.13     31.26 o
   4   9  11     6906.56     7057.12    155.71 o
   5   9  11     3037.44     2840.32     76.53 o
   6   9  11      110.11      134.18     56.48 o
  -4  10  11       77.57      119.74     18.31 o
  -3  10  11    20778.98    21288.08    325.57 o
  -2  10  11       51.35       75.13     21.05 o
  -1  10  11    24553.21    26265.29    433.17 o
   0  10  11       81.42      106.27     22.81 o
   1  10  11      562.60      582.67     34.50 o
   2  10  11      383.18      426.83     35.04 o
   3  10  11     7709.95     7996.93    174.60 o
   4  10  11       31.34       63.09     50.12 o
   5  10  11     8358.60     8313.85    175.80 o
  -5  11  11     4055.07     4132.87     78.39 o
  -4  11  11      791.48      794.34     28.87 o
  -3  11  11    23883.74    25079.99    418.89 o
  -2  11  11    32232.42    32823.74    535.08 o
  -1  11  11      560.82      544.90     31.18 o
   0  11  11     1452.78     1459.44     43.61 o
   1  11  11     2444.37     2438.07     64.65 o
   2  11  11      619.12      635.46     47.05 o
   3  11  11     5529.82     5513.53    131.26 o
   4  11  11    10108.94     9959.63    219.42 o
  -5  12  11     2087.46     2073.06     53.90 o
  -4  12  11      533.33      544.45     30.52 o
  -3  12  11       47.00      152.49     30.16 o
  -2  12  11      389.46      385.55     36.16 o
  -1  12  11     2397.89     2307.22     68.11 o
   0  12  11      117.38       96.92     41.08 o
   1  12  11      346.37      318.55     49.83 o
   2  12  11      270.03      186.90     54.95 o
  -6  13  11      290.00      305.07     32.60 o
  -5  13  11     1012.94      981.39     41.65 o
  -4  13  11     6909.37     7244.03    136.66 o
  -3  13  11     7721.58     8190.43    169.26 o
  -2  13  11      611.92      514.19     48.87 o
  -1  13  11      349.44      404.40     49.17 o
   0  13  11      176.00      105.18     56.27 o
   1  13  11      439.52      357.94     64.68 o
  -6  14  11      346.96      354.39     40.90 o
  -5  14  11     3023.30     3033.09     76.40 o
  -4  14  11       30.74      -44.88     44.88 o
  -3  14  11     5509.24     5470.26    135.90 o
  -2  14  11      265.30      190.83     50.19 o
  -1  14  11      435.80      438.02     59.55 o
  -7  15  11     2454.93     2481.05     95.91 o
  -6  15  11      108.32      174.08     54.72 o
  -5  15  11     8344.37     8704.06    184.25 o
  -4  15  11    10083.65    10489.89    219.69 o
   0   0  12    23896.96    25536.35    799.01 o
   0   1  12     2111.22     2256.52     36.84 o
   1   1  12     2096.57     2024.44     53.73 o
  -1   2  12     2078.50     1989.96     42.37 o
   0   2  12      391.55      378.27     14.78 o
   1   2  12     5445.66     5507.75    105.68 o
   2   2  12   126123.66   136639.19   3200.29 o
  -1   3  12     5367.18     5281.21     79.91 o
   0   3  12     8801.91     9355.61    161.90 o
   1   3  12    12401.62    12715.61    241.32 o
   2   3  12     9696.89     9373.06    172.46 o
   3   3  12     6116.46     6622.94    147.05 o
  -2   4  12   124705.91   129107.73   3285.07 o
  -1   4  12    12161.08    11964.62    197.56 o
   0   4  12        0.11       54.70     11.36 o
   1   4  12      167.73      232.18     11.40 o
   2   4  12      364.19      322.95     14.68 o
   3   4  12     6397.15     6726.95    107.10 o
   4   4  12    52730.34    50527.34   1074.28 o
  -2   5  12     9611.15     9100.97    139.80 o
  -1   5  12      170.81      216.41     12.05 o
   0   5  12     1129.04     1272.38     27.91 o
   1   5  12     1480.06     1607.73     33.69 o
   2   5  12      205.89      192.44     14.35 o
   3   5  12     1937.38     2163.86     47.34 o
   4   5  12     9232.26     9417.30    183.64 o
   5   5  12     1881.75     1971.94     72.55 o
  -3   6  12     6075.73     6598.19    154.05 o
  -2   6  12      368.49      358.27     13.11 o
  -1   6  12     1451.27     1620.15     33.73 o
   0   6  12     9391.19     9474.63    168.85 o
   1   6  12     1087.18     1117.43     28.79 o
   2   6  12      984.80      920.38     24.80 o
   3   6  12     3269.84     3390.52     63.34 o
   4   6  12      340.29      420.76     22.66 o
   5   6  12      863.73      822.38     31.91 o
   6   6  12     2429.98     2163.43     95.95 o
  -3   7  12     6517.19     6900.53    115.19 o
  -2   7  12      202.05      187.77     14.29 o
  -1   7  12     1086.13     1101.36     27.64 o
   0   7  12     1570.97     1567.52     34.70 o
   1   7  12      651.61      726.31     25.13 o
   2   7  12     2002.36     1913.88     45.69 o
   3   7  12     4752.01     4676.39     91.81 o
   4   7  12     1496.80     1486.81     49.18 o
   5   7  12      234.33      215.57     30.20 o
   6   7  12      821.83      753.25     40.79 o
   7   7  12      916.59      924.02     68.31 o
  -4   8  12    53369.93    55658.15   1276.40 o
  -3   8  12     1906.33     2183.21     44.44 o
  -2   8  12      966.47      856.38     23.89 o
  -1   8  12      664.29      699.66     22.99 o
   0   8  12      178.14      178.00     16.99 o
   1   8  12      398.13      376.98     23.33 o
   2   8  12    24044.30    24807.71    445.70 o
   3   8  12     3659.47     3664.64     81.96 o
   4   8  12      547.21      518.00     35.23 o
   5   8  12     1851.59     1882.43     59.51 o
   6   8  12      356.29      333.08     46.68 o
   7   8  12      314.70      234.34     55.61 o
  -4   9  12     9410.25     9587.16    178.59 o
  -3   9  12     3283.94     3277.80     62.34 o
  -2   9  12     1975.10     1938.96     40.66 o
  -1   9  12      403.14      389.54     19.90 o
   0   9  12     2620.31     2700.73     62.63 o
   1   9  12     5729.29     6010.65    121.93 o
   2   9  12     5292.80     5319.53    118.10 o
   3   9  12     1273.74     1200.55     46.77 o
   4   9  12     1658.11     1620.73     55.24 o
   5   9  12      619.20      613.45     46.94 o
   6   9  12      477.58      500.33     56.97 o
  -5  10  12     1904.80     1929.22     83.85 o
  -4  10  12      333.87      353.29     23.69 o
  -3  10  12     4664.81     4590.91     83.23 o
  -2  10  12    23765.50    24476.82    395.63 o
  -1  10  12     5627.42     5830.65    110.97 o
   0  10  12      468.62      497.27     29.02 o
   1  10  12     2253.98     2301.86     61.06 o
   2  10  12       85.18       75.17     33.95 o
   3  10  12     2088.05     1883.98     75.95 o
   4  10  12     7533.39     7361.88    156.10 o
   5  10  12     2650.18     2571.27     84.79 o
  -5  11  12      877.00      869.95     31.09 o
  -4  11  12     1485.10     1501.85     40.31 o
  -3  11  12     3694.70     3787.04     83.54 o
  -2  11  12     5259.55     5198.52    108.76 o
  -1  11  12     2227.30     2278.56     56.93 o
   0  11  12        0.67       70.47     31.13 o
   1  11  12      478.18      551.12     40.68 o
   2  11  12     1714.11     1706.09     60.66 o
   3  11  12      820.53      748.80     56.65 o
  -6  12  12     2440.86     2366.14     78.81 o
  -5  12  12      229.83      173.48     28.15 o
  -4  12  12      554.75      601.05     35.28 o
  -3  12  12     1252.76     1270.21     49.20 o
  -2  12  12       83.53      161.21     34.54 o
  -1  12  12      472.12      511.83     41.91 o
   0  12  12     1256.61     1139.62     56.26 o
   1  12  12      393.59      419.49     53.08 o
   2  12  12      285.06      187.41     57.27 o
  -6  13  12      810.78      782.11     39.00 o
  -5  13  12     1823.93     1924.21     56.39 o
  -4  13  12     1673.05     1804.52     73.06 o
  -3  13  12     2127.22     2062.31     64.86 o
  -2  13  12     1701.53     1758.05     64.59 o
  -1  13  12      390.84      386.39     52.47 o
   0  13  12      316.36      299.50     64.47 o
  -7  14  12      927.87      804.14     70.13 o
  -6  14  12      349.37      298.09     43.85 o
  -5  14  12      610.50      729.89     46.82 o
  -4  14  12     7631.11     7571.96    156.26 o
  -3  14  12      804.65      701.79     56.61 o
  -2  14  12      279.62      239.65     58.20 o
  -7  15  12      315.84      302.03     51.30 o
  -6  15  12      476.06      376.89     58.73 o
  -5  15  12     2700.83     2789.12     85.81 o
   0   1  13     1078.77     1126.49     20.30 o
   0   2  13       48.31       65.04      9.08 o
   1   2  13      459.20      457.82     20.82 o
  -1   3  13      450.29      415.85     13.33 o
   0   3  13      175.80      176.01     11.50 o
   1   3  13     1350.43     1451.06     33.77 o
   2   3  13       62.72      116.63     15.46 o
  -1   4  13     1326.79     1322.89     26.94 o
   0   4  13        2.88       14.33     11.02 o
   1   4  13      708.72      750.63     22.11 o
   2   4  13     1067.02     1089.60     26.81 o
   3   4  13      594.08      585.28     18.64 o
  -2   5  13       63.05       85.33      9.79 o
  -1   5  13      699.02      676.49     17.53 o
   0   5  13     3080.00     3160.79     60.62 o
   1   5  13      958.57     1065.96     29.37 o
   2   5  13     1776.80     1850.56     36.77 o
   3   5  13      247.37      340.46     18.06 o
   4   5  13      764.51      773.65     26.30 o
  -2   6  13     1056.76     1118.54     24.02 o
  -1   6  13      952.73     1016.80     24.67 o
   0   6  13      110.59       82.51     20.39 o
   1   6  13      526.97      467.05     22.70 o
   2   6  13     1389.12     1431.02     38.85 o
   3   6  13      887.31      874.42     27.60 o
   4   6  13      257.32      300.43     22.41 o
   5   6  13     1031.01     1041.12     36.35 o
  -3   7  13      601.79      634.35     22.83 o
  -2   7  13     1788.37     1962.45     37.91 o
  -1   7  13      536.17      536.24     21.86 o
   0   7  13      891.15      936.46     27.67 o
   1   7  13      722.17      735.74     24.78 o
   2   7  13      529.91      535.07     23.66 o
   3   7  13      270.49      263.50     24.38 o
   4   7  13     1522.82     1482.13     44.58 o
   5   7  13      215.76      175.12     30.50 o
   6   7  13      911.58      801.83     45.66 o
  -3   8  13      244.74      301.02     18.34 o
  -2   8  13     1388.19     1443.54     33.27 o
  -1   8  13      711.18      679.82     24.03 o
   0   8  13      219.70      221.98     21.21 o
   1   8  13      114.54      124.15     23.97 o
   2   8  13       97.69       43.24     37.44 o
   3   8  13      211.19      262.02     33.32 o
   4   8  13     1778.53     1824.29     56.21 o
   5   8  13     1657.62     1662.14     58.01 o
   6   8  13      496.31      402.91     50.52 o
   7   8  13      167.48      148.06     58.17 o
  -4   9  13      768.66      790.95     28.71 o
  -3   9  13      893.59      879.93     27.34 o
  -2   9  13      529.08      499.36     23.26 o
  -1   9  13      113.08      125.70     22.01 o
   0   9  13       21.20       32.05     22.56 o
   1   9  13      776.76      812.45     35.22 o
   2   9  13      170.09      228.50     30.71 o
   3   9  13      651.97      619.86     37.52 o
   4   9  13       96.70        9.08     38.52 o
   5   9  13       25.27       70.12     46.32 o
   6   9  13      151.48      171.18     57.35 o
  -4  10  13      252.61      271.58     24.76 o
  -3  10  13      265.80      270.60     23.65 o
  -2  10  13       99.16       39.82     27.61 o
  -1  10  13      767.46      767.09     32.13 o
   0  10  13      549.45      555.91     32.32 o
   1  10  13     1229.23     1287.99     43.97 o
   2  10  13      665.20      613.86     40.44 o
   3  10  13        5.11       29.90     41.85 o
   4  10  13       80.48       55.47     47.39 o
  -5  11  13     1030.64     1043.26     35.67 o
  -4  11  13     1510.33     1512.52     40.85 o
  -3  11  13      207.34      285.65     29.11 o
  -2  11  13      173.45      227.21     30.06 o
  -1  11  13     1206.07     1304.21     47.74 o
   0  11  13     1277.16     1193.54     47.91 o
   1  11  13      219.42      248.10     39.40 o
   2  11  13     1227.55     1104.78     55.11 o
   3  11  13      113.14      149.01     53.28 o
  -5  12  13      211.60      266.14     33.29 o
  -4  12  13     1759.27     1908.67     54.91 o
  -3  12  13      648.32      635.14     40.80 o
  -2  12  13      658.50      688.67     42.73 o
  -1  12  13      217.33      247.15     40.46 o
   0  12  13      598.95      565.87     56.11 o
   1  12  13      390.72      329.52     55.28 o
  -6  13  13      921.32      866.58     41.61 o
  -5  13  13     1675.46     1736.20     54.15 o
  -4  13  13       95.01      104.50     41.03 o
  -3  13  13        5.03      -32.84     42.60 o
  -2  13  13     1226.56     1217.02     59.53 o
  -1  13  13      398.26      300.86     54.51 o
   0  13  13      887.49      730.43     64.18 o
  -6  14  13      497.54      512.52     48.18 o
  -5  14  13       24.83       59.20     42.35 o
  -4  14  13       79.34       50.83     46.92 o
  -3  14  13      115.38      162.88     51.70 o
  -7  15  13      169.81      128.53     57.88 o
  -6  15  13      153.81      156.63     53.74 o
   0   0  14   223737.22   230383.08   8400.75 o
   0   1  14    19632.78    20697.78    289.73 o
   1   1  14     3425.92     3614.64     99.59 o
  -1   2  14     3364.05     3201.30     83.61 o
   0   2  14      435.78      414.49     13.85 o
   1   2  14     4135.63     4296.12     83.71 o
   2   2  14    58132.90    62099.96   1569.44 o
  -1   3  14     4104.03     4268.81     80.63 o
   0   3  14     6637.06     6886.13    131.09 o
   1   3  14     4953.71     5175.26     99.97 o
   2   3  14     7234.51     7655.15    134.61 o
   3   3  14     6115.31     6479.93    145.11 o
  -2   4  14    57381.00    58300.57   1417.33 o
  -1   4  14     4956.06     5424.91     97.91 o
   0   4  14      378.25      404.92     19.52 o
   1   4  14      477.15      591.19     25.97 o
   2   4  14       46.86       59.74     13.36 o
   3   4  14     1543.01     1574.23     33.31 o
   4   4  14    25425.05    26220.20    561.57 o
  -2   5  14     7138.37     7603.40    134.83 o
  -1   5  14      470.54      473.19     17.19 o
   0   5  14     4486.73     4615.59     93.05 o
   1   5  14     7996.44     8066.10    149.46 o
   2   5  14     1008.56      936.15     25.25 o
   3   5  14     2886.98     2789.97     54.26 o
   4   5  14     4022.21     3905.72     74.30 o
   5   5  14      202.75      288.47     33.16 o
  -3   6  14     6079.44     6747.26    163.33 o
  -2   6  14       46.80       62.02     12.00 o
  -1   6  14     8037.89     8386.35    141.07 o
   0   6  14   106860.31   110387.73   1896.42 o
   1   6  14    14501.82    15306.14    264.02 o
   2   6  14     1458.72     1451.29     34.50 o
   3   6  14     5468.72     5751.41    108.10 o
   4   6  14      407.96      448.37     25.36 o
   5   6  14     1161.99     1109.51     48.57 o
   6   6  14    31862.22    32583.56    888.90 o
  -3   7  14     1554.83     1609.75     33.02 o
  -2   7  14     1022.88      981.49     25.47 o
  -1   7  14    14345.26    15003.98    266.28 o
   0   7  14    15066.16    15860.82    279.10 o
   1   7  14     2500.74     2415.68     51.19 o
   2   7  14      581.05      549.74     25.49 o
   3   7  14     2137.65     2130.68     51.72 o
   4   7  14      607.98      541.18     37.62 o
   5   7  14     4972.16     4882.57    113.73 o
   6   7  14     5834.36     5764.35    135.45 o
   7   7  14     2426.62     2260.85    115.24 o
  -4   8  14    25648.19    27511.47    673.46 o
  -3   8  14     2907.75     2963.39     56.00 o
  -2   8  14     1430.61     1367.05     31.26 o
  -1   8  14     2485.01     2492.69     50.73 o
   0   8  14      905.45      894.32     30.32 o
   1   8  14      902.26      827.23     32.54 o
   2   8  14    15240.34    15971.48    280.74 o
   3   8  14     2628.23     2597.55     63.89 o
   4   8  14      371.87      317.26     36.64 o
   5   8  14      834.43      723.98     45.07 o
   6   8  14      666.08      685.73     56.11 o
  -4   9  14     4046.55     4144.25     83.29 o
  -3   9  14     5500.23     5755.14     98.36 o
  -2   9  14      575.53      516.54     24.35 o
  -1   9  14      903.81      845.50     31.89 o
   0   9  14     5222.42     5667.28    110.34 o
   1   9  14     3049.32     2877.82     65.65 o
   2   9  14     3122.83     3057.87     69.36 o
   3   9  14     3377.31     3498.52     81.07 o
   4   9  14      297.00      231.62     42.62 o
   5   9  14      338.46      214.88     50.61 o
  -5  10  14      206.75      238.15     38.13 o
  -4  10  14      400.40      421.45     27.02 o
  -3  10  14     2169.28     2130.79     47.35 o
  -2  10  14    15175.10    16038.36    276.99 o
  -1  10  14     3083.26     2965.52     67.62 o
   0  10  14      458.43      435.25     32.50 o
   1  10  14      233.58      209.02     30.98 o
   2  10  14       34.84       35.93     36.08 o
   3  10  14      471.20      451.10     50.18 o
   4  10  14     3759.76     3646.99     96.97 o
  -5  11  14     1170.18     1145.68     39.18 o
  -4  11  14      618.03      601.81     30.88 o
  -3  11  14     2579.07     2583.97     62.39 o
  -2  11  14     3068.81     3106.76     71.21 o
  -1  11  14      235.21      280.76     34.12 o
   0  11  14      438.78      395.47     44.72 o
   1  11  14     1663.93     1561.82     56.65 o
   2  11  14      548.93      409.00     46.41 o
   3  11  14      323.09      271.13     53.99 o
  -6  12  14    31848.69    32719.87    841.35 o
  -5  12  14     5038.18     4999.64    102.83 o
  -4  12  14      376.50      397.23     37.21 o
  -3  12  14     3352.09     3483.81     82.95 o
  -2  12  14       34.21       47.54     36.53 o
  -1  12  14     1680.06     1636.12     62.81 o
   0  12  14    18361.30    18543.55    402.39 o
   1  12  14     3544.88     3517.37    114.12 o
  -6  13  14     5758.73     6041.36    124.67 o
  -5  13  14      828.89      708.77     45.73 o
  -4  13  14      299.38      207.88     44.78 o
  -3  13  14      470.00      463.42     51.08 o
  -2  13  14      540.77      479.32     56.15 o
  -1  13  14     3491.19     3422.27    124.49 o
  -7  14  14     2432.42     2474.88    125.80 o
  -6  14  14      653.82      636.44     50.51 o
  -5  14  14      337.37      223.37     46.64 o
  -4  14  14     3749.39     3662.47     90.82 o
  -3  14  14      328.16      213.77     53.51 o
   0   1  15    67001.53    70270.35   1034.41 o
   0   2  15      475.74      442.72     15.13 o
   1   2  15    23207.89    23754.03    452.41 o
  -1   3  15    23614.72    25585.01    471.58 o
   0   3  15      244.50      242.52     15.28 o
   1   3  15     9903.92     9941.31    187.09 o
   2   3  15    26174.64    27228.10    472.86 o
  -1   4  15    10074.53    10621.22    193.41 o
   0   4  15      499.09      547.64     24.63 o
   1   4  15      242.87      297.13     18.66 o
   2   4  15     1641.31     1657.13     37.66 o
   3   4  15     4526.80     4558.98     80.59 o
  -2   5  15    26441.74    28288.90    524.39 o
  -1   5  15      238.20      237.29     14.46 o
   0   5  15    19259.36    19865.35    356.95 o
   1   5  15    25216.72    25968.16    483.14 o
   2   5  15      746.90      798.90     24.71 o
   3   5  15    19895.74    20338.24    323.78 o
   4   5  15    11044.94    10806.08    193.17 o
  -2   6  15     1650.34     1646.88     33.64 o
  -1   6  15    25103.06    26039.02    435.02 o
   0   6  15       21.80       40.81     20.61 o
   1   6  15    44372.28    47407.13    791.31 o
   2   6  15     1696.13     1772.27     46.20 o
   3   6  15      669.35      612.22     28.02 o
   4   6  15      305.39      314.68     28.69 o
   5   6  15     7516.28     7443.67    145.39 o
  -3   7  15     4447.41     4614.00     85.69 o
  -2   7  15      756.74      802.13     23.52 o
  -1   7  15    44459.27    47396.86    788.13 o
   0   7  15    58535.25    61337.04    996.93 o
   1   7  15      119.24      143.56     22.04 o
   2   7  15     7039.71     7387.99    147.01 o
   3   7  15     1502.67     1397.77     43.30 o
   4   7  15      766.39      814.50     44.85 o
   5   7  15    10115.99    10616.74    221.10 o
   6   7  15    19014.54    19596.35    402.81 o
  -3   8  15    19627.63    20976.84    344.12 o
  -2   8  15     1671.88     1732.63     39.48 o
  -1   8  15      116.96      157.69     19.54 o
   0   8  15       76.42      116.06     21.48 o
   1   8  15    12077.01    12539.15    223.04 o
   2   8  15       27.42       -2.13     32.19 o
   3   8  15     8716.39     8963.44    171.16 o
   4   8  15     1212.58     1154.16     49.10 o
   5   8  15      403.62      366.28     47.53 o
   6   8  15      437.58      391.91     62.22 o
  -4   9  15    10951.63    11367.48    204.59 o
  -3   9  15      672.78      669.48     27.62 o
  -2   9  15     7174.99     7470.80    130.38 o
  -1   9  15    12274.39    12984.48    218.18 o
   0   9  15      347.66      315.80     27.40 o
   1   9  15     3223.88     3086.15     76.06 o
   2   9  15     8338.72     8239.08    159.51 o
   3   9  15      228.62      168.51     37.07 o
   4   9  15     1203.48     1132.45     54.33 o
   5   9  15     3344.37     3089.68     94.34 o
  -4  10  15      309.77      386.79     28.28 o
  -3  10  15     1526.78     1473.17     39.96 o
  -2  10  15       26.89       36.41     27.25 o
  -1  10  15     3276.20     3240.59     76.78 o
   0  10  15       63.61       57.50     28.82 o
   1  10  15      329.20      289.54     33.15 o
   2  10  15      562.80      526.20     42.66 o
   3  10  15      580.10      564.46     51.04 o
   4  10  15       20.20      -56.99     56.99 o
  -5  11  15     7543.04     7721.51    145.76 o
  -4  11  15      753.85      790.26     35.13 o
  -3  11  15     8801.47     8964.18    168.92 o
  -2  11  15     8398.19     8542.79    174.49 o
  -1  11  15      324.40      311.59     40.44 o
   0  11  15     5436.50     5409.05    124.89 o
   1  11  15     4794.98     4695.52    107.73 o
   2  11  15      744.27      624.46     53.76 o
  -5  12  15    10096.46    10685.20    199.13 o
  -4  12  15     1225.91     1209.29     48.60 o
  -3  12  15      227.16      217.37     43.48 o
  -2  12  15      570.64      485.81     48.65 o
  -1  12  15     4783.34     4810.56    116.76 o
   0  12  15       84.16      -50.98     50.98 o
   1  12  15     8441.13     8321.28    202.68 o
  -6  13  15    19003.04    19810.03    381.17 o
  -5  13  15      409.12      478.47     44.04 o
  -4  13  15     1180.08     1076.29     58.64 o
  -3  13  15      571.69      608.48     54.17 o
  -2  13  15      750.63      737.31     58.42 o
  -1  13  15     8433.09     8785.33    210.93 o
  -6  14  15      446.09      334.75     51.16 o
  -5  14  15     3295.97     3028.39     87.10 o
  -4  14  15       20.60       37.78     50.73 o
   0   0  16    83184.91    89338.51   4107.31 o
   0   1  16     4253.63     3789.30     63.56 o
   1   1  16     1397.03     1454.94     44.12 o
  -1   2  16     1390.75     1439.94     54.42 o
   0   2  16      331.59      236.66     12.49 o
   1   2  16     1991.26     2077.72     46.22 o
   2   2  16    13927.94    14414.88    372.84 o
  -1   3  16     2017.89     2153.73     47.53 o
   0   3  16     6802.12     7310.13    140.16 o
   1   3  16      259.90      283.92     20.08 o
   2   3  16     2046.53     2065.39     48.28 o
   3   3  16     2632.83     2623.52     75.12 o
  -2   4  16    14200.67    15366.95    450.06 o
  -1   4  16      254.86      239.87     15.90 o
   0   4  16      414.07      355.27     18.71 o
   1   4  16     1968.05     2115.23     48.53 o
   2   4  16       28.56       41.94     15.97 o
   3   4  16      636.21      594.40     21.66 o
   4   4  16     5672.49     5632.27    151.02 o
  -2   5  16     2072.90     2052.14     51.13 o
  -1   5  16     1945.53     2055.44     45.70 o
   0   5  16     3063.63     3059.76     61.06 o
   1   5  16     2844.80     2841.68     63.38 o
   2   5  16     1175.90     1087.11     29.25 o
   3   5  16     2107.14     2146.67     45.48 o
   4   5  16      307.43      297.68     25.68 o
   5   5  16     1291.82     1259.44     56.65 o
  -3   6  16     2605.73     2699.20     78.98 o
  -2   6  16       29.09       53.06     13.86 o
  -1   6  16     2789.84     2714.58     54.13 o
   0   6  16    34532.28    36758.11    652.40 o
   1   6  16     4462.83     4467.38     89.40 o
   2   6  16      540.09      516.61     23.80 o
   3   6  16      363.48      363.19     27.11 o
   4   6  16      115.95      116.91     29.09 o
   5   6  16     1590.00     1473.35     50.31 o
   6   6  16     8135.01     7937.99    235.30 o
  -3   7  16      648.82      661.75     26.18 o
  -2   7  16     1196.73     1122.58     31.92 o
  -1   7  16     4551.26     4657.81     93.97 o
   0   7  16     4499.44     4385.32     97.38 o
   1   7  16      948.98     1055.80     35.42 o
   2   7  16      841.50      920.06     36.44 o
   3   7  16      965.60      944.19     39.01 o
   4   7  16     1527.88     1591.60     57.61 o
   5   7  16     1940.63     2006.90     65.55 o
   6   7  16     2394.83     2222.55     78.72 o
   7   7  16      821.17      692.14    100.36 o
  -4   8  16     5564.69     5557.27    161.74 o
  -3   8  16     2072.94     2186.64     51.50 o
  -2   8  16      530.24      546.48     27.94 o
  -1   8  16      931.00      964.52     31.68 o
   0   8  16      678.86      611.28     30.09 o
   1   8  16     1845.44     1940.55     52.72 o
   2   8  16     3005.37     2901.30     68.80 o
   3   8  16     1885.08     1738.71     53.04 o
   4   8  16      301.51      285.68     40.22 o
   5   8  16      466.97      421.39     50.58 o
   6   8  16      695.52      655.85     65.11 o
  -4   9  16      301.52      272.91     27.00 o
  -3   9  16      369.92      364.00     27.99 o
  -2   9  16      858.21      914.47     34.24 o
  -1   9  16     1881.57     2006.24     48.26 o
   0   9  16        0.65       51.90     27.87 o
   1   9  16      183.47      135.57     31.69 o
   2   9  16     1015.00      927.07     42.70 o
   3   9  16      374.38      390.67     44.23 o
   4   9  16       11.51      -18.13     50.65 o
  -5  10  16     1316.82     1393.39     66.71 o
  -4  10  16      118.14       83.19     27.63 o
  -3  10  16      977.45     1002.48     37.58 o
  -2  10  16     3063.15     2935.49     70.31 o
  -1  10  16      187.01      225.40     34.12 o
   0  10  16      137.81      124.62     33.98 o
   1  10  16     1256.07     1244.69     47.68 o
   2  10  16      126.60      113.95     38.32 o
   3  10  16      287.18      191.88     52.43 o
  -5  11  16     1605.65     1536.52     48.31 o
  -4  11  16     1498.14     1647.66     49.65 o
  -3  11  16     1906.76     1878.24     59.12 o
  -2  11  16     1031.40     1077.86     49.12 o
  -1  11  16     1231.67     1286.85     54.56 o
   0  11  16     1554.36     1440.53     57.19 o
   1  11  16     1111.73      937.18     57.60 o
   2  11  16      551.94      558.61     58.70 o
  -6  12  16     8157.91     8240.32    226.70 o
  -5  12  16     1915.52     1856.44     56.24 o
  -4  12  16      298.29      277.87     41.25 o
  -3  12  16      381.46      255.22     43.41 o
  -2  12  16      124.50       90.72     43.91 o
  -1  12  16     1092.24     1021.82     74.89 o
   0  12  16     4385.90     4418.54    117.82 o
  -6  13  16     2440.07     2416.94     70.47 o
  -5  13  16      471.83      416.70     54.53 o
  -4  13  16       11.69       48.79     52.45 o
  -3  13  16      286.58      280.10     55.97 o
  -2  13  16      561.06      455.94     65.24 o
  -7  14  16      815.98      599.96     79.58 o
  -6  14  16      681.98      627.82     57.02 o
   0   1  17     5001.34     5102.50     83.60 o
   0   2  17     1542.18     1553.25     33.74 o
   1   2  17     7201.96     7486.04    136.20 o
  -1   3  17     7169.06     7474.40    150.09 o
   0   3  17      739.19      781.96     24.73 o
   1   3  17     4762.88     4918.81    101.80 o
   2   3  17     5944.19     6099.04    117.94 o
  -1   4  17     4705.13     4641.03     97.27 o
   0   4  17       43.93       28.55     16.00 o
   1   4  17      251.78      285.46     20.54 o
   2   4  17      838.28      826.75     29.01 o
   3   4  17     5450.80     5436.68     96.14 o
  -2   5  17     5937.66     6264.82    137.06 o
  -1   5  17      254.34      225.56     16.65 o
   0   5  17     1630.97     1531.43     35.71 o
   1   5  17     2078.35     2119.14     48.56 o
   2   5  17      383.82      374.70     22.76 o
   3   5  17     3262.20     3229.24     62.78 o
   4   5  17     3202.28     3276.18     76.53 o
  -2   6  17      822.91      817.81     29.58 o
  -1   6  17     2070.09     2141.23     49.50 o
   0   6  17        9.92        9.13     21.06 o
   1   6  17     2651.69     2613.29     59.73 o
   2   6  17     1533.55     1571.32     41.86 o
   3   6  17     1628.57     1659.72     46.79 o
   4   6  17      395.48      430.02     34.55 o
   5   6  17      412.62      389.17     39.85 o
  -3   7  17     5511.47     5782.13    118.61 o
  -2   7  17      386.80      397.66     26.94 o
  -1   7  17     2688.58     2625.29     56.33 o
   0   7  17     2109.36     2093.28     52.87 o
   1   7  17      221.03      212.12     24.76 o
   2   7  17     3778.02     3891.25     86.40 o
   3   7  17     1978.56     1909.18     58.98 o
   4   7  17      639.96      679.58     41.31 o
   5   7  17      464.07      428.56     47.37 o
   6   7  17      375.26      290.42     58.32 o
  -3   8  17     3249.05     3403.75     77.09 o
  -2   8  17     1530.87     1663.56     47.23 o
  -1   8  17      225.29      205.69     26.29 o
   0   8  17     1585.25     1625.74     44.55 o
   1   8  17     1836.34     1800.72     49.64 o
   2   8  17      181.66      140.38     32.26 o
   3   8  17     3061.02     2928.06     76.42 o
   4   8  17      551.13      650.07     50.58 o
   5   8  17      265.69      192.35     54.79 o
  -4   9  17     3234.05     3355.00     79.06 o
  -3   9  17     1629.08     1720.51     57.92 o
  -2   9  17     3748.86     3785.62     89.26 o
  -1   9  17     1832.32     1838.63     50.91 o
   0   9  17     1832.22     1898.81     54.29 o
   1   9  17     1358.46     1243.66     44.46 o
   2   9  17     3458.44     3432.75     78.15 o
   3   9  17      344.19      331.83     43.97 o
   4   9  17     1812.30     1632.45     69.61 o
  -4  10  17      388.42      401.50     34.89 o
  -3  10  17     1946.83     1941.96     57.42 o
  -2  10  17      180.30      188.70     35.12 o
  -1  10  17     1334.40     1334.99     50.52 o
   0  10  17      646.84      746.37     42.87 o
   1  10  17      833.60      813.66     49.95 o
   2  10  17      184.58      167.51     46.09 o
   3  10  17     1227.09     1042.00     71.06 o
  -5  11  17      405.99      351.73     37.55 o
  -4  11  17      634.89      628.41     40.65 o
  -3  11  17     3071.36     3074.09     81.12 o
  -2  11  17     3449.35     3472.93     86.68 o
  -1  11  17      849.88      815.18     51.82 o
   0  11  17       90.05      103.90     50.71 o
   1  11  17      213.07      275.27     58.59 o
  -5  12  17      459.24      477.27     43.68 o
  -4  12  17      551.03      653.22     50.47 o
  -3  12  17      343.94      233.87     47.93 o
  -2  12  17      181.92      183.45     51.16 o
  -1  12  17      216.97      141.83     55.66 o
  -6  13  17      381.76      283.34     48.36 o
  -5  13  17      261.00      259.67     51.21 o
  -4  13  17     1830.40     1688.92     73.49 o
  -3  13  17     1244.17     1238.09     77.54 o
   0   0  18     1489.86     1480.86     65.12 o
   0   1  18      150.45      170.77     12.12 o
   1   1  18     5048.56     4923.50    125.06 o
  -1   2  18     5148.69     5337.75    145.16 o
   0   2  18       37.05       54.91     16.32 o
   1   2  18     8831.60     9101.11    153.05 o
   2   2  18   128137.66   133544.30   3386.53 o
  -1   3  18     8843.01     9154.63    182.86 o
   0   3  18     3293.82     3237.44     65.83 o
   1   3  18    11642.40    12133.27    227.98 o
   2   3  18    15373.58    16249.76    299.14 o
   3   3  18     2065.98     2153.13     71.77 o
  -2   4  18   128527.88   138131.13   3922.17 o
  -1   4  18    11659.53    12041.39    249.64 o
   0   4  18       43.05       90.68     17.40 o
   1   4  18     5893.28     6051.11    124.07 o
   2   4  18      833.23      886.58     29.97 o
   3   4  18     3651.71     3727.48     72.95 o
   4   4  18    68610.50    73632.70   1957.19 o
  -2   5  18    15373.04    16573.97    342.82 o
  -1   5  18     5993.81     6252.19    123.37 o
   0   5  18       52.67       69.52     18.85 o
   1   5  18      496.40      455.19     24.42 o
   2   5  18     3872.58     3883.04     72.10 o
   3   5  18     8049.95     8146.55    144.20 o
   4   5  18     9740.79     9870.38    186.76 o
   5   5  18     5427.88     5268.07    160.87 o
  -3   6  18     2026.38     2163.72     77.46 o
  -2   6  18      819.12      753.62     34.64 o
  -1   6  18      499.06      469.92     25.65 o
   0   6  18        3.23       92.84     22.40 o
   1   6  18      190.45      174.91     22.45 o
   2   6  18      585.40      548.45     29.76 o
   3   6  18      350.03      377.18     30.18 o
   4   6  18      191.72      270.35     35.56 o
   5   6  18       28.44      -27.18     39.35 o
   6   6  18      674.13      565.33     77.73 o
  -3   7  18     3670.47     3757.81     83.15 o
  -2   7  18     3819.47     3964.76     90.86 o
  -1   7  18      186.80      190.57     24.86 o
   0   7  18       69.37       89.29     23.08 o
   1   7  18     1842.46     1864.77     46.80 o
   2   7  18     1603.35     1525.63     51.40 o
   3   7  18     3089.61     2931.88     70.35 o
   4   7  18     3411.09     3340.23     87.37 o
   5   7  18      725.79      645.51     56.44 o
   6   7  18      105.25      107.89     61.62 o
  -4   8  18    68536.56    74223.12   1934.26 o
  -3   8  18     8094.32     8643.04    179.48 o
  -2   8  18      592.00      611.43     37.97 o
  -1   8  18     1863.61     1949.04     52.76 o
   0   8  18       30.25       59.08     28.97 o
   1   8  18     2665.59     2623.21     62.86 o
   2   8  18    36443.95    37132.16    677.76 o
   3   8  18     6875.08     6776.98    144.35 o
   4   8  18      849.25      850.40     54.72 o
   5   8  18     1755.64     1668.83     77.87 o
  -4   9  18     9662.78    10330.60    203.50 o
  -3   9  18      355.76      423.97     41.91 o
  -2   9  18     1618.13     1586.77     53.47 o
  -1   9  18     2677.67     2637.83     75.35 o
   0   9  18        3.97       38.42     31.17 o
   1   9  18     4165.96     3946.57     89.73 o
   2   9  18     6603.90     6723.72    137.26 o
   3   9  18     1211.63     1143.32     71.34 o
  -5  10  18     5389.45     5790.81    174.21 o
  -4  10  18      188.25      224.11     39.63 o
  -3  10  18     3069.53     2986.23     79.93 o
  -2  10  18    36418.25    38504.06    736.56 o
  -1  10  18     4185.45     4139.50     97.10 o
   0  10  18      284.33      240.66     40.87 o
   1  10  18     3691.09     3564.43     87.61 o
   2  10  18      300.20      294.45     53.08 o
  -5  11  18       27.92      -12.74     39.81 o
  -4  11  18     3429.90     3473.90     91.06 o
  -3  11  18     6832.11     6965.84    155.26 o
  -2  11  18     6608.40     6792.38    161.94 o
  -1  11  18     3705.95     3754.71     99.28 o
   0  11  18        0.99       15.41     52.96 o
  -6  12  18      682.14      716.46     75.75 o
  -5  12  18      738.82      634.64     51.66 o
  -4  12  18      832.89      782.80     70.89 o
  -3  12  18     1219.48     1065.86     64.52 o
  -2  12  18      294.56      303.31     58.59 o
  -6  13  18      107.06       35.14     56.36 o
  -5  13  18     1755.37     1621.72     80.98 o
   0   1  19     8618.53     8684.23    143.93 o
   0   2  19      716.37      707.97     26.35 o
   1   2  19    12324.69    12756.18    212.37 o
  -1   3  19    12183.45    12061.31    260.45 o
   0   3  19      488.99      498.15     22.09 o
   1   3  19    26664.25    27612.21    489.00 o
   2   3  19    26962.64    27634.77    529.69 o
  -1   4  19    26416.64    28110.79    602.36 o
   0   4  19     1096.52     1073.43     34.43 o
   1   4  19      165.92      186.63     20.37 o
   2   4  19      766.66      799.77     30.09 o
   3   4  19     9997.16    10175.89    177.74 o
  -2   5  19    26815.91    28206.13    604.99 o
  -1   5  19      168.47      176.86     26.35 o
   0   5  19     8256.27     8651.96    162.84 o
   1   5  19     8900.97     9463.60    169.43 o
   2   5  19      287.39      263.65     28.05 o
   3   5  19     7563.41     7479.44    139.78 o
   4   5  19    20944.20    22250.62    442.47 o
  -2   6  19      763.16      793.30     34.27 o
  -1   6  19     8757.70     8898.00    183.05 o
   0   6  19        0.32       54.83     23.99 o
   1   6  19     4395.41     4460.59     85.36 o
   2   6  19     1933.47     1949.53     50.40 o
   3   6  19      872.74      923.66     39.10 o
   4   6  19     1058.36     1118.34     50.95 o
   5   6  19     3196.39     3118.22     90.18 o
  -3   7  19    10143.06    10881.26    232.25 o
  -2   7  19      284.58      280.84     32.64 o
  -1   7  19     4458.75     4706.16    101.56 o
   0   7  19     2292.00     2237.18     59.72 o
   1   7  19      113.70      130.34     25.96 o
   2   7  19     3311.52     3198.72     76.60 o
   3   7  19     8335.38     8401.69    164.81 o
   4   7  19      472.52      411.28     48.31 o
   5   7  19     2396.53     2219.65     81.01 o
  -3   8  19     7628.02     7880.88    173.82 o
  -2   8  19     1969.30     2045.86     62.58 o
  -1   8  19      115.51      158.67     33.42 o
   0   8  19     1587.63     1529.69     46.22 o
   1   8  19     2284.50     2336.30     62.66 o
   2   8  19       44.52       62.38     36.08 o
   3   8  19     9452.46     9146.58    196.83 o
   4   8  19      486.01      527.80     57.75 o
  -4   9  19    21028.21    22398.66    444.07 o
  -3   9  19      870.91      871.57     46.02 o
  -2   9  19     3266.14     3260.21     91.45 o
  -1   9  19     2256.19     2079.14     61.32 o
   0   9  19     1631.08     1799.90     66.64 o
   1   9  19     9980.18     9950.81    184.81 o
   2   9  19    12847.94    12959.18    245.64 o
   3   9  19       92.66       79.82     54.05 o
  -4  10  19     1054.38     1112.61     51.04 o
  -3  10  19     8239.51     8611.60    184.88 o
  -2  10  19       44.64       16.03     44.54 o
  -1  10  19     9916.13    10365.86    207.26 o
   0  10  19     1954.37     1919.62     64.64 o
   1  10  19      355.84      319.56     51.75 o
  -5  11  19     3245.32     3240.16     90.68 o
  -4  11  19      474.73      433.20     46.44 o
  -3  11  19     9389.87     9830.34    209.23 o
  -2  11  19    12796.47    13315.70    274.45 o
  -1  11  19      362.73      407.64     57.86 o
   0  11  19     1394.12     1331.52     70.96 o
  -5  12  19     2361.25     2271.00     90.28 o
  -4  12  19      478.59      475.02     65.50 o
  -3  12  19       92.97      132.17     56.82 o
   0   0  20     1055.73     1173.22     70.40 o
   0   1  20       97.04       92.28     24.20 o
   1   1  20     2516.53     2554.87     72.26 o
  -1   2  20     2501.54     2549.71    100.07 o
   0   2  20        0.17       22.06     18.61 o
   1   2  20       20.08       30.89     15.52 o
   2   2  20     6855.80     6999.94    190.22 o
  -1   3  20       19.85        3.43     22.49 o
   0   3  20      503.71      489.06     25.39 o
   1   3  20     1077.60     1036.35     30.34 o
   2   3  20      125.13       83.57     22.48 o
   3   3  20      491.25      448.56     39.99 o
  -2   4  20     6798.29     7085.74    243.08 o
  -1   4  20     1059.43      988.47     40.01 o
   0   4  20        5.88       35.19     21.62 o
   1   4  20     1182.11     1215.65     35.93 o
   2   4  20      230.80      168.92     24.82 o
   3   4  20     1047.01     1042.53     35.02 o
   4   4  20     2880.95     2802.91    177.76 o
  -2   5  20      127.53      110.45     29.62 o
  -1   5  20     1182.95     1250.50     46.35 o
   0   5  20      341.75      348.09     27.80 o
   1   5  20     1033.17     1085.48     34.82 o
   2   5  20      358.49      343.77     29.66 o
   3   5  20     1104.79     1124.70     43.17 o
   4   5  20     1072.29      995.65     47.85 o
   5   5  20        4.09       18.00     56.54 o
  -3   6  20      497.44      478.46     43.10 o
  -2   6  20      226.37      152.73     30.34 o
  -1   6  20     1027.50     1055.05     43.20 o
   0   6  20      234.39      240.60     30.98 o
   1   6  20      338.58      310.44     28.39 o
   2   6  20        8.61        9.11     31.24 o
   3   6  20      350.17      446.71     38.76 o
   4   6  20      322.50      359.35     44.98 o
   5   6  20      687.56      644.79     54.66 o
   6   6  20       10.31       39.31     83.22 o
  -3   7  20     1066.15     1074.97     49.11 o
  -2   7  20      364.42      368.25     33.41 o
  -1   7  20      340.65      278.09     34.42 o
   0   7  20       84.37       87.82     30.47 o
   1   7  20      107.57       89.80     29.39 o
   2   7  20      356.63      383.61     38.68 o
   3   7  20      900.41      872.01     54.61 o
   4   7  20       25.65       72.58     51.64 o
   5   7  20      862.16      729.91     64.70 o
  -4   8  20     2909.96     2909.89    114.90 o
  -3   8  20     1122.34     1194.56     52.63 o
  -2   8  20        8.73       37.47     36.08 o
  -1   8  20      106.74       91.23     38.96 o
   0   8  20       21.35       27.13     33.56 o
   1   8  20      181.05      170.14     41.60 o
   2   8  20     1224.22     1213.34     62.22 o
   3   8  20      523.07      464.47     52.49 o
   4   8  20      383.89      355.07     64.37 o
  -4   9  20     1091.18     1099.23     52.68 o
  -3   9  20      345.41      292.33     40.06 o
  -2   9  20      351.51      343.75     42.72 o
  -1   9  20      177.62      137.02     36.62 o
   0   9  20      249.52      231.95     42.31 o
   1   9  20     1098.03     1205.82     54.90 o
   2   9  20      208.98      233.16     51.23 o
  -5  10  20        4.05      -11.55     69.64 o
  -4  10  20      317.58      280.02     51.14 o
  -3  10  20      883.93      804.87     50.55 o
  -2  10  20     1218.77     1224.43     63.22 o
  -1  10  20     1083.14     1008.47     53.76 o
   0  10  20      209.65      131.44     49.75 o
   1  10  20       68.95       -2.91     56.10 o
  -5  11  20      695.20      693.72     59.35 o
  -4  11  20       25.36       76.04     48.89 o
  -3  11  20      523.44      440.30     52.97 o
  -2  11  20      210.79      151.03     51.91 o
  -1  11  20       67.61       22.49     57.25 o
  -6  12  20       10.49       50.32     93.13 o
  -5  12  20      869.88      850.73     75.33 o
  -4  12  20      376.62      300.25     67.79 o
   0   1  21    22011.65    21996.78    457.08 o
   0   2  21      664.26      619.53     30.13 o
   1   2  21     2523.95     2438.55     59.07 o
  -1   3  21     2508.03     2391.00     62.72 o
   0   3  21       90.54      136.07     25.93 o
   1   3  21     3465.81     3616.48     77.99 o
   2   3  21     2526.88     2405.40     53.81 o
  -1   4  21     3408.18     3434.16     88.39 o
   0   4  21        0.17       42.77     26.83 o
   1   4  21      259.38      262.63     27.24 o
   2   4  21       68.61       89.69     25.60 o
   3   4  21     1258.44     1105.39     39.45 o
  -2   5  21     2485.03     2453.27     74.32 o
  -1   5  21      261.39      292.26     33.01 o
   0   5  21    16374.29    17173.97    324.35 o
   1   5  21    12874.86    13558.01    260.28 o
   2   5  21      731.52      696.63     32.57 o
   3   5  21      872.07      813.02     44.88 o
   4   5  21     2985.53     2946.28     84.35 o
  -2   6  21       69.43       67.58     32.39 o
  -1   6  21    12796.93    13410.26    283.42 o
   0   6  21       43.85       28.33     29.68 o
   1   6  21    12253.79    12697.42    230.32 o
   2   6  21      657.98      634.67     37.97 o
   3   6  21       37.58       29.53     44.16 o
   4   6  21       73.86      153.06     47.85 o
   5   6  21     5517.28     5507.78    139.04 o
  -3   7  21     1268.78     1348.12     55.31 o
  -2   7  21      723.15      695.51     44.27 o
  -1   7  21    12322.27    12899.97    292.06 o
   0   7  21    14481.04    14948.03    287.79 o
   1   7  21      310.68      314.10     38.97 o
   2   7  21     1586.06     1463.91     66.61 o
   3   7  21      566.18      533.32     55.08 o
   4   7  21      707.59      637.33     64.31 o
  -3   8  21      875.55      790.49     49.26 o
  -2   8  21      647.40      572.10     46.48 o
  -1   8  21      308.44      282.76     46.25 o
   0   8  21     1355.16     1422.92     56.97 o
   1   8  21     1483.05     1397.80     56.31 o
   2   8  21       54.95      105.35     47.71 o
   3   8  21      512.68      441.54     61.33 o
  -4   9  21     3031.47     2924.11     88.53 o
  -3   9  21       36.89       45.86     45.32 o
  -2   9  21     1592.30     1468.45     66.56 o
  -1   9  21     1490.96     1535.67     59.30 o
   0   9  21      792.91      732.70     50.52 o
   1   9  21     1535.67     1375.72     64.56 o
   2   9  21     1375.74     1283.59     69.29 o
  -4  10  21       75.27      107.64     53.18 o
  -3  10  21      556.76      533.06     53.71 o
  -2  10  21       56.00      109.08     47.93 o
  -1  10  21     1512.94     1408.49     65.50 o
   0  10  21        6.43       13.59     54.99 o
  -5  11  21     5539.88     5519.92    152.00 o
  -4  11  21      718.54      788.17     63.04 o
  -3  11  21      508.19      436.18     58.83 o
  -2  11  21     1360.46     1239.56     69.12 o
   0   0  22   132448.00   137079.00   8777.90 o
   0   1  22    10334.79     9968.10    230.06 o
   1   1  22     6480.12     6415.92    217.94 o
  -1   2  22     6470.88     6237.03    219.64 o
   0   2  22      573.10      579.57     32.98 o
   1   2  22     4401.03     4211.62    108.82 o
   2   2  22    42401.95    43912.82   1406.88 o
  -1   3  22     4465.25     4397.99    101.66 o
   0   3  22     6589.85     6690.51    146.67 o
   1   3  22     5374.48     5308.85    114.55 o
   2   3  22     5144.75     5022.59    104.44 o
   3   3  22     6343.15     6292.27    170.39 o
  -2   4  22    42567.86    44626.94   1287.16 o
  -1   4  22     5437.00     5661.11    145.18 o
   0   4  22       38.68       37.85     29.29 o
   1   4  22     3577.33     3455.47     81.93 o
   2   4  22      144.25      120.64     30.97 o
   3   4  22     1787.85     1643.30     48.68 o
   4   4  22    22918.51    24010.34    714.59 o
  -2   5  22     5188.53     5286.95    136.64 o
  -1   5  22     3602.46     3699.74     98.92 o
   0   5  22     3093.76     2930.60     75.04 o
   1   5  22     4752.15     4753.68    103.90 o
   2   5  22     1763.82     1593.05     48.74 o
   3   5  22     2990.22     2821.99     97.28 o
   4   5  22     4391.61     4356.41    118.55 o
   5   5  22      639.04      780.41    140.73 o
  -3   6  22     6355.63     6557.82    233.76 o
  -2   6  22      142.71      136.04     34.56 o
  -1   6  22     4709.08     4740.68    108.99 o
   0   6  22    70251.22    75443.82   1543.44 o
   1   6  22     7921.32     8004.67    157.36 o
   2   6  22      701.03      724.27     48.64 o
   3   6  22     5694.01     6069.15    159.91 o
   4   6  22      269.25      239.63     60.75 o
   5   6  22     1241.72     1122.46     80.46 o
  -3   7  22     1776.13     1687.07     67.97 o
  -2   7  22     1783.77     1790.79     64.89 o
  -1   7  22     7920.72     7954.85    191.97 o
   0   7  22     9972.39    10197.25    195.86 o
   1   7  22     1685.18     1733.63     64.14 o
   2   7  22      973.06      843.63     57.03 o
   3   7  22     2065.09     2018.06     79.39 o
   4   7  22      315.08      253.85     69.23 o
  -4   8  22    22714.84    24677.96    809.78 o
  -3   8  22     2934.26     2702.79     83.09 o
  -2   8  22      690.88      603.37     53.09 o
  -1   8  22     1653.67     1722.45     75.84 o
   0   8  22      540.48      515.31     46.60 o
   1   8  22     1725.22     1613.66     86.21 o
   2   8  22    14319.98    14548.54    302.58 o
  -4   9  22     4363.81     4500.76    127.68 o
  -3   9  22     5683.42     5895.71    157.07 o
  -2   9  22      983.12      952.59     56.88 o
  -1   9  22     1759.16     1688.24     68.83 o
   0   9  22     5352.98     5305.85    128.30 o
   1   9  22     3215.06     3136.55     92.81 o
  -5  10  22      626.79      639.73     97.24 o
  -4  10  22      264.38      181.06     62.79 o
  -3  10  22     2094.34     2061.02     78.81 o
  -2  10  22    14492.49    14965.07    322.14 o
  -1  10  22     3255.17     3093.62     96.29 o
  -5  11  22     1263.06     1146.38     86.68 o
  -4  11  22      309.26      339.24     66.68 o
   0   1  23    15600.72    15429.54    381.40 o
   0   2  23        0.26       24.99     36.84 o
   1   2  23     5781.79     5365.25    135.68 o
  -1   3  23     5869.52     5605.69    141.34 o
   0   3  23       30.40        5.91     32.91 o
   1   3  23     3430.43     3317.32     94.11 o
   2   3  23     5171.58     5069.48    135.12 o
  -1   4  23     3457.33     3326.83     84.41 o
   0   4  23     2252.92     2305.63     69.91 o
   1   4  23      251.11      264.27     35.96 o
   2   4  23     1345.21     1351.90     51.72 o
   3   4  23     2694.37     2664.93     77.55 o
  -2   5  23     5273.79     5125.83    130.80 o
  -1   5  23      252.02      248.37     43.08 o
   0   5  23     3935.57     3674.74     89.78 o
   1   5  23     6055.05     6017.12    132.03 o
   2   5  23      879.21      935.02     55.21 o
   3   5  23     4711.99     4706.70    121.07 o
   4   5  23     2380.86     2252.91    112.33 o
  -2   6  23     1323.85     1276.10     56.38 o
  -1   6  23     6032.30     6180.68    135.71 o
   0   6  23       17.48      -34.22     37.98 o
   1   6  23    12082.74    12499.18    237.32 o
   2   6  23     1366.04     1470.63     59.31 o
   3   6  23       24.71       -3.13     53.89 o
   4   6  23     1116.19     1160.81    104.09 o
  -3   7  23     2708.72     2741.95     97.39 o
  -2   7  23      873.19      836.94     50.54 o
  -1   7  23    12079.39    12789.95    273.78 o
   0   7  23    16120.30    16945.27    345.18 o
   1   7  23      238.45      184.59     45.91 o
   2   7  23     2025.79     1860.21     66.09 o
   3   7  23     1479.61     1406.90     83.85 o
  -3   8  23     4620.29     4839.87    145.04 o
  -2   8  23     1352.15     1332.00     64.62 o
  -1   8  23      237.40      236.14     49.83 o
   0   8  23      151.45      114.69     54.14 o
   1   8  23     3045.22     2896.55     88.62 o
  -4   9  23     2334.64     2189.01     87.17 o
  -3   9  23       24.26      -20.03     57.94 o
  -2   9  23     2050.27     2006.20     75.75 o
  -1   9  23     3102.36     3125.31     96.10 o
   0   9  23      302.84      369.26     61.59 o
  -4  10  23     1132.07     1151.80     83.61 o
  -3  10  23     1473.15     1442.90     78.11 o
   0   0  24      756.83      886.82    137.13 o
   0   1  24       45.63       81.92     45.75 o
   1   1  24      835.51      649.82     77.26 o
  -1   2  24      825.94      778.94     58.65 o
   0   2  24       32.61       76.19     36.13 o
   1   2  24      106.17      105.06     49.39 o
   2   2  24     1621.90     1566.48    106.51 o
  -1   3  24      104.56      117.38     34.61 o
   0   3  24     1630.31     1624.52     60.04 o
   1   3  24      925.51      853.69     55.46 o
   2   3  24      119.34       49.37     48.57 o
   3   3  24      697.40      661.35     68.68 o
  -2   4  24     1603.53     1588.25    104.40 o
  -1   4  24      943.39      898.43     49.55 o
   0   4  24       74.84        3.14     39.27 o
   1   4  24      123.61       89.77     41.63 o
   2   4  24       86.07       42.03     42.37 o
   3   4  24      171.64      172.34     53.14 o
   4   4  24     1370.86     1337.62    103.85 o
  -2   5  24      117.95      133.97     42.59 o
  -1   5  24      121.52      122.49     40.41 o
   0   5  24       86.38       63.33     43.65 o
   1   5  24      186.15      235.98     46.91 o
   2   5  24      221.25      203.16     50.55 o
   3   5  24      436.12      296.64     65.48 o
   4   5  24      469.68      467.67     74.06 o
  -3   6  24      699.22      649.67     70.09 o
  -2   6  24       87.67       76.50     49.40 o
  -1   6  24      188.10      127.97     46.72 o
   0   6  24      255.83      234.99     44.42 o
   1   6  24      574.49      488.35     51.57 o
   2   6  24      154.75      190.04     57.60 o
   3   6  24      122.08       33.62     69.69 o
  -3   7  24      170.52      146.64     52.47 o
  -2   7  24      224.20      288.15     54.46 o
  -1   7  24      567.67      545.91     56.46 o
   0   7  24        2.91       18.15     51.67 o
   1   7  24      248.46      196.99     61.27 o
   2   7  24      261.58      281.54     66.22 o
  -4   8  24     1380.74     1284.06    118.50 o
  -3   8  24      442.04      396.53     69.07 o
  -2   8  24      152.10       97.45     54.31 o
  -1   8  24      247.08      263.57     55.31 o
   0   8  24      381.03      355.05     65.38 o
  -4   9  24      462.53      394.03     73.76 o
  -3   9  24      123.47      133.74     80.90 o
  -2   9  24      263.78      193.62     62.08 o
   0   1  25       97.01      108.73     48.05 o
   0   2  25        5.00      -28.55     46.85 o
   1   2  25    13503.42    13334.53    371.38 o
  -1   3  25    13486.98    13209.04    332.92 o
   0   3  25       75.06      110.86     44.27 o
   1   3  25    12990.39    12836.40    359.80 o
   2   3  25    14063.92    14450.19    402.34 o
  -1   4  25    12914.31    12354.41    290.76 o
   0   4  25      117.51      145.50     49.40 o
   1   4  25       85.17       56.52     48.92 o
   2   4  25      510.70      408.29     62.25 o
   3   4  25     9793.08    10273.90    279.31 o
  -2   5  25    14094.84    13800.64    323.83 o
  -1   5  25       83.59       -0.02     46.00 o
   0   5  25      157.78      213.50     48.93 o
   1   5  25       51.65      104.17     56.40 o
   2   5  25      458.62      421.20     76.18 o
   3   5  25     7139.37     7183.78    233.61 o
  -2   6  25      505.88      483.40     55.78 o
  -1   6  25       50.69       57.68     58.31 o
   0   6  25        7.92      225.71     83.22 o
   1   6  25      158.69       97.99     58.30 o
   2   6  25      128.71      201.55     79.78 o
  -3   7  25     9877.05    10129.10    293.33 o
  -2   7  25      463.45      506.16     63.63 o
  -1   7  25      161.27      204.16     70.48 o
   0   7  25      329.88      245.55     60.20 o
   1   7  25       28.50       53.37     70.94 o
  -3   8  25     7108.95     7192.75    193.74 o
  -2   8  25      130.19       61.72     71.74 o
  -1   8  25       28.03        9.18     79.05 o
   0   0  26     2300.67     2304.25    225.95 o
   0   1  26     1242.19     1172.74     73.89 o
   1   1  26     2661.04     2432.55    139.51 o
  -1   2  26     2704.65     2405.82    143.79 o
   0   2  26       21.01       29.88     54.57 o
   1   2  26     3747.67     3456.74    136.23 o
   2   2  26    55018.95    55566.88   2117.16 o
  -1   3  26     3720.86     3471.92    123.29 o
   0   3  26     7997.40     7642.22    228.26 o
   1   3  26     5554.99     5337.57    170.84 o
   2   3  26     6289.13     5790.45    184.16 o
   3   3  26     4538.12     4307.24    188.27 o
  -2   4  26    54725.05    53776.73   2033.77 o
  -1   4  26     5471.36     4947.84    144.31 o
   0   4  26        8.12       35.04     52.94 o
   1   4  26     2137.78     2077.02     92.94 o
   2   4  26      121.63      241.21     75.37 o
   3   4  26     2819.33     2663.00    121.50 o
  -2   5  26     6246.53     5793.68    151.74 o
  -1   5  26     2177.30     1903.28     84.17 o
   0   5  26      441.48      295.23     64.36 o
   1   5  26     1154.13      971.93     90.93 o
   2   5  26     1905.28     1881.81    144.95 o
  -3   6  26     4495.07     4261.20    174.70 o
  -2   6  26      119.75      108.50     67.90 o
  -1   6  26     1151.45      916.31     66.92 o
   0   6  26     3458.31     3353.24    128.96 o
   1   6  26      932.91      923.03    106.39 o
  -3   7  26     2870.05     2768.64    100.58 o
  -2   7  26     1869.71     1746.64     84.55 o
  -1   7  26      926.21      932.10     95.41 o
   0   1  27     3897.65     3380.74    125.37 o
   0   2  27      719.80      648.77     64.39 o
   1   2  27      453.31      338.98     65.69 o
  -1   3  27      448.53      350.39     65.72 o
   0   3  27      212.91      208.45     61.54 o
   1   3  27     2328.16     2078.18     97.53 o
   2   3  27     2642.77     2212.20    108.50 o
  -1   4  27     2313.68     2126.06    102.73 o
   0   4  27       72.26       30.96     68.78 o
   1   4  27      119.89      132.77     68.48 o
   2   4  27     1102.10      891.38     90.75 o
  -2   5  27     2636.33     2454.08    111.21 o
  -1   5  27      117.59      198.41     70.53 o
   0   5  27     3143.68     3015.45    126.73 o
   1   5  27     3354.04     2979.70    142.32 o
  -2   6  27     1086.67      985.41     83.28 o
  -1   6  27     3314.46     3054.58    120.24 o
   0   0  28    15975.97    14496.30    992.22 o
   0   1  28     2291.55     1904.42     99.85 o
   1   1  28     1940.13     1692.39    146.86 o
  -1   2  28     1972.41     1870.78    134.63 o
   0   2  28       20.36       52.67     62.28 o
   1   2  28       61.49       74.23     79.92 o
   2   2  28      957.63      789.30    121.26 o
  -1   3  28       60.35      101.05     66.36 o
   0   3  28      106.53       74.83     76.10 o
   1   3  28       11.37      -45.30     76.30 o
  -2   4  28      955.55      729.31    117.40 o
  -1   4  28       11.19      -33.90     81.06 o
   0   4  28      190.70       53.11     80.90 o
   0   1  29    15677.59    14239.02    402.30 o
   0   2  29        2.04      -70.42     70.42 o
 
